# Supplementary material for: Multi-omics data integration from patients with carotid stenosis illuminates key molecular signatures of atherosclerotic instability
Source: Genome Med. 2026 Feb 6;18:25. doi: 10.1186/s13073-026-01601-5 (PMC12927228; doi:10.1186/s13073-026-01601-5)
Supplement: Supplementary file 2 — Additional file 2. Containing Tables S1-11 in searchable Excel format. [file 13073_2026_1601_MOESM2_ESM.xls]

## Sheet: Table S1
Table S1: Demographic table of basic descriptive characteristics of BiKE patients used in this study and comparison of S vs. AS patients
Descriptive	Number of patients, % (N = 708 totally)	Asymptomatic	Symptomatic	p-value S vs AS
		(N = 145)	(N = 563)
Symptomatology				<0.0001
asymptomatic	145 (20%)
symptomatic	563 (80%)
Sex				<0.001
female	210 (30%)	18 (12%)	192 (34%)
male	460 (65%)	123 (85%)	337 (60%)
Not available	38 (5.4%)	4 (2.8%)	34 (6.0%)
Age group				<0.001
<60	66 (9.3%)	18 (12%)	48 (8.5%)
60-69	213 (30%)	63 (43%)	150 (27%)
70-79	278 (39%)	48 (33%)	230 (41%)
>=80	113 (16%)	12 (8.3%)	101 (18%)
Not available	38 (5.4%)	4 (2.8%)	34 (6.0%)
Smoking				<0.001
Former	252 (36%)	66 (46%)	186 (33%)
No	211 (30%)	52 (36%)	159 (28%)
Yes	161 (23%)	18 (12%)	143 (25%)
Not available	84 (12%)	9 (6.2%)	75 (13%)
Stenosis grade by US (%)			<0.001
<20	4 (0.6%)	0 (0%)	4 (0.7%)
20-49	56 (7.9%)	4 (2.8%)	52 (9.2%)
50-69	153 (22%)	20 (14%)	133 (24%)
70-99	462 (65%)	118 (81%)	344 (61%)
Not available	33 (4.7%)	3 (2.1%)	30 (5.3%)
Diabetes				0.8
No	526 (74%)	109 (75%)	417 (74%)
Yes	150 (21%)	31 (21%)	119 (21%)
Not available	32 (4.5%)	5 (3.4%)	27 (4.8%)
BMI (interval)	25.7 (23.4-28.4)	25.8 (24.2-28.3)	25.7 (23.2-28.4)	0.3
Unknown	139	22	117
Fisher's exact test for categorical features, Student's t-test for numeric features.

## Sheet: Table S2
Table S2: Differential gene expression analyses comparing transcriptomic data from plaques of S vs. AS patients
gene	baseMean	log2FoldChange	lfcSE	stat	pvalue	padj
CPAMD8	96.3533	-0.893739	0.135313	-6.60497	3.97592e-11	6.76781e-07
ALLC	0.949789	-1.92957	0.318249	-6.06308	1.3354e-09	NA
PI15	137.604	1.21152	0.202686	5.97736	2.26787e-09	1.42723e-05
CXCL6	7.12326	1.49547	0.250899	5.96045	2.51538e-09	1.42723e-05
LINC00202-1	10.8834	-0.767047	0.135073	-5.67874	1.35693e-08	5.7744e-05
CLEC4G	23.2334	1.03799	0.19273	5.3857	7.21633e-08	0.00023037
LTBP2	15624.5	-0.335649	0.0626325	-5.35902	8.36731e-08	0.00023037
C1QTNF8	21.7575	-0.962119	0.180289	-5.33654	9.47357e-08	0.00023037
FAM189A2	25.5393	-0.389018	0.0763124	-5.0977	3.43802e-07	0.000731525
EMILIN3	1.14805	-1.39297	0.280449	-4.96693	6.80214e-07	NA
MMP16	357.17	-0.607728	0.1224	-4.9651	6.86643e-07	0.00129867
CFB	1143.14	0.283536	0.0579939	4.88906	1.01319e-06	0.00172466
TUSC5	11.3167	-0.919716	0.18968	-4.84878	1.24223e-06	0.00188507
CHI3L2	240.967	0.961751	0.199122	4.82995	1.36567e-06	0.00188507
C2orf40	69.7586	-0.502436	0.104569	-4.80485	1.54867e-06	0.00188507
RIMS4	22.5561	-0.654459	0.136214	-4.80463	1.5504e-06	0.00188507
CRY2	518.616	-0.223412	0.0468161	-4.77211	1.82303e-06	0.00206877
LTBP4	1234.57	-0.504977	0.106352	-4.74817	2.05266e-06	0.00218377
AFF3	114.386	-0.301593	0.0638295	-4.72498	2.30143e-06	0.00230441
GCKR	16.573	0.373718	0.0794099	4.70619	2.5239e-06	0.00238677
SLC10A4	9.21209	-0.818375	0.174878	-4.67968	2.87328e-06	0.00247321
EGR3	107.979	-0.611216	0.130675	-4.67736	2.9059e-06	0.00247321
C1R-2	3368.38	0.244201	0.052804	4.62467	3.75188e-06	0.00304116
STEAP1	221.925	0.346518	0.0760356	4.55731	5.18119e-06	0.00400883
COL16A1	2199.32	-0.336316	0.0739552	-4.54757	5.42697e-06	0.00401643
NR4A1	205.907	-0.622337	0.137685	-4.52001	6.18376e-06	0.00425914
CXCL5	80.1074	0.848854	0.187901	4.51757	6.25535e-06	0.00425914
SLC26A4-AS1	21.7953	-0.615997	0.136953	-4.49786	6.86412e-06	0.00449389
LGR6	105.332	-0.596559	0.133135	-4.48086	7.43445e-06	0.00457922
NUDT8	13.5644	-0.360436	0.0804894	-4.47806	7.53249e-06	0.00457922
FZD7	141.727	-0.334542	0.0755228	-4.42968	9.43738e-06	0.00553942
C14orf80	108.322	-0.3775	0.0856073	-4.40967	1.03529e-05	0.00568125
CA12	855.728	0.393263	0.0893104	4.40332	1.06604e-05	0.00568125
C1R	2592.46	0.224506	0.0509902	4.40292	1.06803e-05	0.00568125
SLITRK1	11.5886	-1.05194	0.239777	-4.38717	1.14837e-05	0.00589117
LOC100505774	35.248	-0.58855	0.134423	-4.37835	1.1958e-05	0.00589117
SLC16A14	55.6506	-0.344185	0.0786612	-4.37554	1.21132e-05	0.00589117
NPY2R	40.2073	0.53166	0.121686	4.36912	1.24746e-05	0.0058984
GAS6	7067.34	-0.339627	0.0778792	-4.36094	1.29504e-05	0.0059579
BZRAP1	120.1	-0.305193	0.0703689	-4.33704	1.44415e-05	0.00640648
PRRT2	43.2413	-0.489491	0.112956	-4.33346	1.46782e-05	0.00640648
PEBP4	15.3473	-0.509332	0.117928	-4.31899	1.56743e-05	0.00667019
KCNK17	32.9988	-0.591514	0.137343	-4.30683	1.65608e-05	0.00687557
ALDH5A1	164.688	-0.235506	0.0547628	-4.30048	1.70428e-05	0.00690719
EYS	2.04254	-1.20288	0.285542	-4.21261	2.52434e-05	NA
FZD8	266.513	-0.375337	0.0892836	-4.20387	2.62388e-05	0.0103869
SCUBE1	68.3656	-0.731532	0.175043	-4.17916	2.92584e-05	0.011319
CPNE4	79.4078	-0.792326	0.190245	-4.16477	3.11669e-05	0.0117894
MASP1	575.173	-0.555629	0.134293	-4.13743	3.51221e-05	0.0128264
NSMF	351.609	-0.27898	0.0674596	-4.13552	3.54153e-05	0.0128264
BCL7A	52.9888	-0.326967	0.0792441	-4.12608	3.69004e-05	0.0130858
SYT12	256.356	-0.325506	0.0793438	-4.10248	4.08752e-05	0.0141996
RP11-47I22.2	41.4732	0.339525	0.0829685	4.09222	4.2726e-05	0.0142892
FAM117A	70.4799	-0.244986	0.0599112	-4.08915	4.32948e-05	0.0142892
MT2A	377.535	0.339394	0.0830372	4.08725	4.36518e-05	0.0142892
MPPED2	169.855	-0.455507	0.111703	-4.07785	4.54538e-05	0.0145984
DOC2GP	3.14797	-0.591619	0.145213	-4.07414	4.61843e-05	NA
DKFZp686L13185	11.5795	-0.391671	0.0963461	-4.06525	4.79816e-05	0.0151249
HLF	195.907	-0.432767	0.10688	-4.04909	5.14171e-05	0.0159131
HSPB6	52.4094	-0.506258	0.125866	-4.02219	5.76602e-05	0.0175267
WFS1	240.727	-0.315523	0.0785666	-4.016	5.91948e-05	0.0176774
LPHN2	1253.38	-0.250247	0.06254	-4.00139	6.29711e-05	0.0184809
TEF	461.751	-0.285577	0.0714493	-3.99692	6.41719e-05	0.0185141
NPTXR	41.6862	-0.461801	0.115787	-3.98838	6.6525e-05	0.0188731
CRIP2	935.27	-0.315673	0.0793535	-3.97806	6.94812e-05	0.0192291
TSPYL4	301.984	-0.172895	0.043483	-3.97615	7.0039e-05	0.0192291
CSPG4	2561.75	-0.327315	0.0825014	-3.96738	7.2666e-05	0.0192744
PLOD2	2521.67	0.195204	0.049231	3.96507	7.33737e-05	0.0192744
LTBP3	814.599	-0.313869	0.0791732	-3.96433	7.3601e-05	0.0192744
AMOT	211.925	-0.306302	0.0774159	-3.95658	7.6031e-05	0.0195647
ZXDA	174.824	-0.150997	0.0382044	-3.95235	7.73889e-05	0.0195647
ADCY2	103.295	-0.312284	0.0790597	-3.94998	7.81575e-05	0.0195647
KLF2	305.686	-0.278201	0.0705433	-3.94369	8.02366e-05	0.019794
ITGA11	2341.43	-0.309541	0.0786155	-3.9374	8.23703e-05	0.0200301
ZNF503	150.031	-0.261436	0.0665016	-3.93127	8.44985e-05	0.0202582
NTRK2	364.972	-0.394845	0.101024	-3.90842	9.29011e-05	0.0216898
CORO2B	16.5262	-0.358769	0.0918011	-3.90812	9.30184e-05	0.0216898
IL1RAP	434.287	0.213537	0.0547026	3.9036	9.47735e-05	0.0218005
RCOR2	11.0685	-0.523012	0.134199	-3.89728	9.72807e-05	0.0220788
LOC101928774	24.3718	-0.329262	0.0849005	-3.87821	0.000105229	0.0235685
CRISPLD1	1903.82	-0.424055	0.109842	-3.86058	0.000113116	0.0243973
PLD4	38.0923	-0.320319	0.082992	-3.85964	0.000113554	0.0243973
MEGF6	2170.81	-0.308236	0.0799768	-3.85407	0.000116169	0.0243973
NLRP2	31.8654	0.660971	0.171528	3.85344	0.000116471	0.0243973
HMCES	279.839	-0.0920547	0.0239007	-3.85155	0.000117373	0.0243973
OSR1	209.931	-0.443899	0.115309	-3.84965	0.000118289	0.0243973
FAM72A	10.7172	0.388572	0.100974	3.84825	0.000118962	0.0243973
NPM2	7.92201	-0.366874	0.095671	-3.83474	0.000125695	0.0253627
SLC25A42	52.7083	-0.244619	0.0638508	-3.8311	0.00012757	0.0253627
TMEM178A	35.3173	-0.350221	0.0914414	-3.83001	0.000128139	0.0253627
GDF7	127.23	-0.364109	0.09517	-3.82588	0.000130308	0.0254565
NFIX	338.123	-0.359037	0.0939043	-3.82344	0.000131604	0.0254565
FLOT1	1284.12	0.0983807	0.0257687	3.81783	0.000134629	0.0256849
PDZD2	101.702	-0.385207	0.100953	-3.81569	0.000135803	0.0256849
TNFRSF10C	56.4273	-0.317007	0.0832811	-3.80647	0.000140966	0.0260443
CAND2	82.5337	-0.348217	0.091504	-3.80548	0.000141529	0.0260443
PER3	988.084	-0.200457	0.0527682	-3.79882	0.000145385	0.0260443
PRICKLE1	62.9258	-0.230169	0.0606107	-3.79749	0.000146167	0.0260443
SLC22A5	74.3812	-0.207405	0.0546256	-3.79684	0.000146552	0.0260443
ACACB	374.591	-0.214219	0.0565036	-3.79125	0.000149894	0.0260443
PLEKHH3	135.01	-0.335593	0.0885285	-3.79079	0.000150171	0.0260443
MSANTD3	243.09	0.16186	0.0427146	3.78935	0.000151041	0.0260443
LOC102723409	64.1908	0.233692	0.0616824	3.78864	0.000151474	0.0260443
C1S	7511.36	0.167684	0.044303	3.78493	0.00015375	0.0260904
EFHD1	250.589	-0.390986	0.103466	-3.77888	0.000157533	0.0260904
HHIP	44.9651	0.700136	0.185289	3.77862	0.000157698	0.0260904
SRPK3	24.9044	-0.524038	0.138726	-3.7775	0.000158408	0.0260904
AVIL	154.807	0.189404	0.0501894	3.77379	0.000160788	0.0260904
THSD4	996.815	-0.37989	0.100732	-3.77129	0.000162406	0.0260904
FOSB	541.236	-0.654583	0.173575	-3.77119	0.000162471	0.0260904
SIAE	220.348	0.140195	0.0372643	3.76219	0.000168435	0.0267953
MMP3	4.12305	1.5458	0.410993	3.76115	0.000169137	NA
SYCE1	2.36808	1.15594	0.307432	3.75998	0.00016993	NA
INTS10	922.526	0.0711554	0.0189283	3.75921	0.000170449	0.0268646
LMNA	4365.8	-0.155777	0.0415314	-3.75082	0.000176256	0.027525
ANO1	942.669	-0.320025	0.0853797	-3.74826	0.000178068	0.0275551
STK38	964.775	0.0828154	0.0221225	3.74349	0.000181479	0.027669
FAM132B	5.28025	0.536672	0.1434	3.74248	0.000182212	0.027669
EFNA5	76.2882	-0.286631	0.0766355	-3.74018	0.000183886	0.027669
PRIMA1	2.92553	-0.800172	0.213975	-3.73957	0.000184337	NA
WSB2	1049.74	0.0980211	0.0262283	3.73723	0.000186059	0.027669
FZD1	619.672	-0.192619	0.0515569	-3.73605	0.000186931	0.027669
PTPN14	1434.65	-0.209078	0.056	-3.73354	0.00018881	0.0277062
ALDH1A3	249.312	0.315013	0.0844472	3.7303	0.000191251	0.0278053
RUFY1	796.914	0.0935493	0.0250977	3.7274	0.000193465	0.0278053
PNMAL2	38.0531	-0.254838	0.0683908	-3.7262	0.000194385	0.0278053
LRRN2	2.93776	-0.591142	0.158658	-3.72588	0.000194632	NA
KCNIP3	18.817	-0.375331	0.101168	-3.70997	0.000207284	0.0294033
LOC100506047	12.7344	-0.379246	0.102467	-3.70115	0.000214628	0.0300382
CCDC80	4161	0.223374	0.0603908	3.69881	0.000216609	0.0300382
SOD2	7385.87	0.285828	0.0773357	3.69594	0.000219074	0.0300382
RAB40B	53.9705	-0.212057	0.0574186	-3.69317	0.000221474	0.0300382
CASKIN2	128.406	-0.241493	0.0654128	-3.69183	0.000222646	0.0300382
BMS1P2	97.6988	-0.248916	0.0674314	-3.69139	0.000223028	0.0300382
KCNJ11	2.48904	-0.668356	0.181068	-3.69118	0.000223218	NA
PKD1	1524.04	-0.318377	0.0862774	-3.69016	0.000224113	0.0300382
ELOVL2	9.83594	0.691965	0.187689	3.68676	0.000227124	0.030204
RP11-1080G15.1	57.527	0.292885	0.0796003	3.67945	0.000233742	0.0308229
CCNJL	14.965	-0.328977	0.0894532	-3.67764	0.0002354	0.0308229
SNORD116-20	52.0692	-0.343632	0.0935041	-3.67505	0.000237801	0.0308997
VIPR1	13.8911	-0.464138	0.126516	-3.6686	0.000243881	0.0312114
TREX2	18.9109	-0.376007	0.102528	-3.66735	0.000245079	0.0312114
SMIM3	402.989	0.202956	0.0553511	3.6667	0.000245701	0.0312114
LOC100996457	15.3776	-0.307788	0.0840061	-3.66387	0.000248429	0.0313241
CACNA1B	1.56433	-0.80072	0.219019	-3.65595	0.000256235	NA
RHBDD1	408.655	-0.0743841	0.0203628	-3.65293	0.000259263	0.0324498
LAMA5	957.402	-0.315995	0.0865992	-3.64894	0.000263329	0.0327181
TCF7L1	27.4446	-0.350746	0.0962138	-3.64549	0.000266882	0.0328546
MERTK	1738.01	0.238847	0.0655429	3.64414	0.000268288	0.0328546
MAPK4	11.8399	-0.64047	0.175889	-3.64132	0.000271239	0.0329788
PTGR1	238.944	0.149901	0.0411928	3.639	0.000273695	0.0330414
SCARF2	228.557	-0.292501	0.0805203	-3.63263	0.000280545	0.0336227
NR1D1	49.0841	-0.432665	0.119207	-3.62952	0.000283951	0.0336227
AR	549.956	-0.305459	0.0841699	-3.62908	0.000284436	0.0336227
HTR4	35.3694	-0.39324	0.108448	-3.62605	0.000287784	0.0337839
HILPDA	100.507	0.269757	0.0746173	3.61521	0.000300105	0.034823
ELN	2422.2	-0.431066	0.119255	-3.61467	0.000300727	0.034823
LINC00475	11.7227	-0.395896	0.109677	-3.60966	0.000306597	0.0351638
ALS2CL	236.919	-0.258615	0.0716921	-3.6073	0.000309397	0.0351638
TRPC6	82.4931	-0.352788	0.097809	-3.60691	0.000309868	0.0351638
KIAA1683	37.3159	-0.340685	0.0945715	-3.60241	0.000315285	0.0354615
PLCG1	864.201	-0.12086	0.0335884	-3.59826	0.000320349	0.0354615
PDLIM7	619.34	-0.288497	0.0802111	-3.59673	0.000322248	0.0354615
CCBE1	43.8006	0.283911	0.0789561	3.5958	0.000323394	0.0354615
OBSL1	349.292	-0.254878	0.0709164	-3.59406	0.00032556	0.0354615
PTCHD1	13.0198	-0.520164	0.144744	-3.59369	0.000326024	0.0354615
ANK1	69.317	-0.280791	0.0781526	-3.59286	0.000327075	0.0354615
DAPK2	88.8345	-0.220067	0.0612947	-3.59031	0.000330284	0.0355829
ING5	288.656	-0.139013	0.0387546	-3.587	0.000334503	0.0356134
SERPINA3	411.806	0.379233	0.10573	3.58681	0.000334752	0.0356134
LOC101928230	35.5903	0.182565	0.0509306	3.58458	0.000337618	0.0356952
ZNF362	247.037	-0.200899	0.0561001	-3.58108	0.000342171	0.0359533
ADAMTSL1	497.545	-0.181695	0.0507687	-3.57889	0.00034506	0.0360344
CP	6089.3	0.329063	0.092005	3.57658	0.00034812	0.0360983
C9orf172	6.50721	-0.439125	0.122824	-3.57524	0.000349913	0.0360983
RAD52	161.809	-0.126418	0.0353874	-3.57241	0.00035371	0.0361115
PCDH9	113.176	-0.418444	0.117189	-3.57067	0.000356073	0.0361115
CCDC93	1512.65	0.0980805	0.0274788	3.56932	0.000357913	0.0361115
PLSCR1	1281.11	0.177813	0.0498258	3.56869	0.000358769	0.0361115
IER2	400.524	-0.265499	0.0744344	-3.56688	0.000361253	0.0361115
ANKS3	154.551	-0.162107	0.0454619	-3.56578	0.00036277	0.0361115
PER2	380.657	-0.215137	0.0604664	-3.55796	0.000373752	0.0368431
UBTF	819.798	-0.0833902	0.0234409	-3.55747	0.000374448	0.0368431
SERTAD4	189.732	-0.266628	0.0750639	-3.55201	0.000382301	0.0369003
DNAJC14	489.199	0.0720803	0.0203034	3.55015	0.000385008	0.0369003
RASGRP2	219.819	-0.22877	0.064478	-3.54802	0.000388134	0.0369003
BCAM	145.903	-0.326182	0.0919441	-3.54762	0.000388733	0.0369003
ZSCAN18	430.98	-0.194484	0.054842	-3.54626	0.000390737	0.0369003
LDHA	8857.48	0.142097	0.0400743	3.54584	0.000391361	0.0369003
LEFTY2	30.7133	-0.575402	0.162333	-3.54457	0.000393254	0.0369003
SIX5	32.1558	-0.343092	0.0968218	-3.54354	0.000394793	0.0369003
PRSS42	2.64948	-0.55986	0.158018	-3.54302	0.00039558	NA
SLC22A17	167.51	-0.291219	0.0822061	-3.54254	0.000396288	0.0369003
RP11-9G1.3	45.3836	-0.313101	0.0884393	-3.54029	0.000399685	0.0369003
NCAPG2	266.588	0.132272	0.037366	3.5399	0.000400283	0.0369003
COLCA1	23.9988	-0.339402	0.0958927	-3.5394	0.000401044	0.0369003
SGSM1	139.563	-0.325658	0.0920624	-3.53736	0.000404152	0.0369864
NUF2	38.9565	0.32348	0.0914905	3.53567	0.000406747	0.0369936
SEMA6D	201.81	-0.28529	0.0807785	-3.53175	0.000412813	0.0369936
LOC100996506	3.57852	-0.49317	0.139642	-3.53167	0.000412952	NA
LRP2BP	95.6158	-0.281247	0.079638	-3.53158	0.000413092	0.0369936
LGALS8	1488.77	0.109836	0.0311255	3.5288	0.000417444	0.0369936
ADORA2B	37.6323	0.38446	0.109013	3.52673	0.000420727	0.0369936
LOC101929352	5.22324	-0.462406	0.13113	-3.52632	0.000421374	0.0369936
SLC11A2	1614.7	0.141955	0.0402587	3.52608	0.00042176	0.0369936
ZNF334	79.1854	0.323688	0.0918187	3.5253	0.000423006	0.0369936
ESR1	160.726	-0.203457	0.0577489	-3.52313	0.000426476	0.0369936
MFAP4	1158.1	-0.380393	0.107987	-3.52258	0.00042737	0.0369936
HAUS7	462.968	-0.216091	0.0613662	-3.52134	0.000429375	0.0369936
ENPP1	1024.34	-0.245946	0.0698558	-3.52076	0.00043031	0.0369936
RARG	180.523	-0.218807	0.0621902	-3.51835	0.000434233	0.0371044
PRC1	169.549	0.189312	0.0538231	3.5173	0.000435958	0.0371044
NUAK1	792.813	-0.195505	0.0556624	-3.51234	0.000444184	0.0376164
COL13A1	349.971	-0.257663	0.0734814	-3.50651	0.00045403	0.0381132
CD163	12014.1	0.3373	0.09625	3.50441	0.000457621	0.0381132
USP32	1656.56	0.0828614	0.0236536	3.50312	0.000459843	0.0381132
C1QTNF2	150.667	-0.298173	0.0851249	-3.50278	0.000460436	0.0381132
SAMD12	106.885	-0.280053	0.0799637	-3.50225	0.00046135	0.0381132
NDRG2	284.185	-0.173052	0.0494346	-3.50063	0.000464158	0.0381132
PCSK5	317.575	-0.20369	0.0582016	-3.49973	0.000465724	0.0381132
LYNX1	223.408	-0.290957	0.0831699	-3.49834	0.000468163	0.0381295
TACC2	344.923	-0.367179	0.105164	-3.49149	0.000480332	0.0388213
DOK7	13.8286	-0.64403	0.184529	-3.49013	0.000482785	0.0388213
CHRDL2	2.58205	0.813684	0.233178	3.48954	0.000483847	NA
GPSM1	149.928	-0.210838	0.0604485	-3.48789	0.000486839	0.0388213
ZSWIM5	52.8834	-0.251149	0.0720092	-3.48773	0.000487134	0.0388213
TRAFD1	359.896	0.0844884	0.024228	3.48723	0.00048806	0.0388213
IRX5	20.5781	-0.346301	0.0994429	-3.48241	0.000496921	0.0393423
PI3	3.25766	0.977644	0.281307	3.47537	0.000510156	NA
LOC553103	22.4142	-0.269361	0.07759	-3.4716	0.000517376	0.0400016
SLC26A4	242.949	-0.338421	0.0975064	-3.47076	0.000518994	0.0400016
PDGFRB	2946.7	-0.243184	0.0700728	-3.47045	0.000519596	0.0400016
SALL2	38.8833	-0.371557	0.107094	-3.46946	0.000521515	0.0400016
C1orf95	7.48129	-0.461685	0.133174	-3.46678	0.000526735	0.0400016
ATP7B	105.731	-0.223104	0.0643555	-3.46674	0.000526813	0.0400016
TIMP1	6980.15	0.281433	0.0812179	3.46516	0.000529907	0.0400016
FNIP2	4116	0.153243	0.0442277	3.46486	0.000530501	0.0400016
TMEM130	533.241	-0.327482	0.0945422	-3.46388	0.000532453	0.0400016
YEATS2	1297.47	0.0706692	0.0204034	3.46359	0.000533011	0.0400016
ERBB2	479.097	-0.264004	0.0762326	-3.46313	0.00053393	0.0400016
MAATS1	82.2061	-0.231847	0.06695	-3.46298	0.000534232	0.0400016
MAP3K8	1005.55	0.156742	0.0452803	3.4616	0.000536979	0.0400016
LOXL1	368.243	-0.19403	0.056063	-3.46093	0.00053832	0.0400016
LOC101927002	37.2766	-0.226416	0.0654837	-3.4576	0.000545015	0.0400016
PCDH10	1983.09	-0.223626	0.064688	-3.457	0.000546226	0.0400016
ERI2	242.954	0.105501	0.0305234	3.45639	0.000547466	0.0400016
CTGLF12P	11.6922	-0.519078	0.150222	-3.45541	0.00054946	0.0400016
CCL21	60.3874	0.524671	0.15185	3.45519	0.000549898	0.0400016
VSIG4	2570.01	0.253469	0.0735051	3.44832	0.000564087	0.0407798
KLHL30	94.4164	-0.340988	0.0989031	-3.4477	0.000565389	0.0407798
LOC100506753	8.6365	-0.281133	0.0816207	-3.44439	0.000572355	0.0410339
PLXNB3	37.4759	-0.332916	0.0966854	-3.44329	0.000574684	0.0410339
CACNA1C	1302.04	-0.275178	0.0799624	-3.44134	0.000578844	0.0410339
LOC101928961	5.53163	-0.476364	0.138446	-3.44079	0.000580017	0.0410339
KIF7	220.717	-0.221189	0.0642926	-3.44035	0.000580964	0.0410339
LOC646278	107.325	-0.298698	0.0869742	-3.43433	0.000594024	0.0411172
FGFR1	854.127	-0.203475	0.0592916	-3.43176	0.000599678	0.0411172
RAB11FIP3	395.801	-0.153916	0.0448539	-3.4315	0.000600262	0.0411172
HYI	273.377	-0.167545	0.0488296	-3.43122	0.00060088	0.0411172
ZNRF3	125.882	-0.259289	0.0755813	-3.4306	0.000602248	0.0411172
RAPGEF3	119.161	-0.272339	0.0794244	-3.4289	0.000606022	0.0411172
HAUS8	66.3884	0.140423	0.040976	3.42697	0.000610365	0.0411172
CNTN5	47.6034	-0.610712	0.178251	-3.42613	0.000612251	0.0411172
KLC2	116.681	-0.190856	0.0557127	-3.42572	0.000613179	0.0411172
ABTB2	56.7629	-0.264422	0.0772059	-3.42489	0.00061504	0.0411172
FXYD1	148.114	-0.328325	0.0958707	-3.42467	0.000615556	0.0411172
LEP	88.0479	0.479324	0.139963	3.42464	0.000615619	0.0411172
NR4A2	228.531	-0.518393	0.151381	-3.42442	0.000616118	0.0411172
RP11-35G9.3	77.622	0.146993	0.0429383	3.42337	0.000618508	0.0411172
DLGAP3	3.20315	-0.514048	0.150202	-3.42238	0.000620748	NA
RP11-475O6.1	21.1656	-0.417853	0.122112	-3.42189	0.000621884	0.0411172
IL13RA1	2737.66	0.0823101	0.0240635	3.42054	0.000624962	0.0411172
MXRA8	1006.68	-0.214611	0.0627436	-3.42045	0.000625173	0.0411172
GBE1	1608.81	0.124166	0.0363055	3.42004	0.000626131	0.0411172
IGSF9B	104.625	-0.409691	0.11983	-3.41893	0.000628675	0.0411172
SHISA6	0.98148	-0.960081	0.280885	-3.41806	0.000630701	NA
OCA2	39.5693	-0.523017	0.153052	-3.41725	0.000632562	0.0411172
PSEN1	1667.42	0.105965	0.0310101	3.41712	0.00063287	0.0411172
TRNAN-GUU-5	0.964032	-0.90772	0.265801	-3.41503	0.000637745	NA
LRP5	640.242	-0.236195	0.0691831	-3.41406	0.000640029	0.0414242
LINC00982	167.819	-0.423975	0.124225	-3.41297	0.000642598	0.041433
DTL	48.0436	0.271601	0.0796235	3.41106	0.000647105	0.0414482
MYO1D	4935.69	-0.202166	0.0592802	-3.41034	0.000648819	0.0414482
ITGB8	678.974	0.212678	0.0623729	3.40979	0.000650139	0.0414482
MIR579	0.906643	-0.790569	0.231973	-3.40802	0.000654372	NA
PRDM16	218.396	-0.354974	0.104182	-3.40724	0.000656244	0.0416813
SNORD116-19	34.0786	-0.303482	0.0891185	-3.40538	0.000660731	0.0418102
SIX2	18.7145	-0.309633	0.0909543	-3.40427	0.000663416	0.0418247
EMX2OS	29.9128	-0.405822	0.119417	-3.39838	0.000677871	0.0419848
KCNQ5	151.794	-0.229226	0.0674751	-3.39719	0.000680812	0.0419848
PRR16	65.2576	-0.245514	0.0722836	-3.39654	0.000682442	0.0419848
KRT7	198.282	-0.359165	0.105755	-3.3962	0.000683281	0.0419848
MPHOSPH6	193.497	0.135108	0.0397873	3.39576	0.000684384	0.0419848
STX18-AS1	36.5666	-0.161892	0.047675	-3.39573	0.000684448	0.0419848
NRBP2	295.56	-0.176772	0.0520689	-3.39497	0.000686352	0.0419848
ANGPT4	8.53549	-0.516428	0.152122	-3.39483	0.000686725	0.0419848
ADCY9	507.404	-0.213291	0.062839	-3.39426	0.000688153	0.0419848
NT5C1A	1.66851	-0.824965	0.243279	-3.39103	0.000696306	NA
CENPV	34.4321	-0.297438	0.0877365	-3.39013	0.000698589	0.04239
C6orf136	38.2089	-0.157369	0.046426	-3.38967	0.000699776	0.04239
ZEB2	6189.61	0.133475	0.0393934	3.38826	0.000703385	0.0424367
SLC24A4	91.6188	-0.320367	0.09459	-3.3869	0.000706864	0.0424367
MST1R	8.79902	-0.359475	0.106152	-3.38643	0.000708076	0.0424367
WWP2	960.54	-0.184854	0.054602	-3.38549	0.000710519	0.0424367
PTPRD	636.409	-0.36105	0.106735	-3.38268	0.000717832	0.0425429
VEGFA	596.859	0.350379	0.103584	3.38257	0.000718114	0.0425429
MIR24-1	16.3619	-0.388299	0.114835	-3.38137	0.000721264	0.0425429
CPD	2277.83	0.0958552	0.0283604	3.3799	0.000725134	0.0425429
TPBG	228.018	-0.132715	0.039284	-3.37834	0.000729248	0.0425429
MMP25	17.3953	-0.534258	0.158171	-3.37771	0.000730913	0.0425429
ARHGEF40	728.466	-0.130441	0.038623	-3.37729	0.000732049	0.0425429
LOC101927119	24.6274	-0.316268	0.0936648	-3.37659	0.000733911	0.0425429
ABL2	2128.45	0.126214	0.0373827	3.37626	0.00073479	0.0425429
THRA	359.269	-0.180168	0.0534267	-3.37225	0.000745564	0.0427929
VASN	346.973	-0.291294	0.0863983	-3.37152	0.00074754	0.0427929
DAAM2	514.924	-0.278391	0.0825732	-3.37145	0.000747743	0.0427929
ABCA3	188.755	-0.198407	0.0588584	-3.37092	0.000749164	0.0427929
NEK10	84.3172	0.187047	0.0555319	3.36828	0.000756392	0.0430612
WDR76	173.01	0.117863	0.035007	3.36683	0.000760389	0.0431445
ZAR1	3.04889	-0.710699	0.211516	-3.36003	0.000779334	NA
UNQ6494	1.46615	-0.631429	0.187947	-3.35961	0.000780539	NA
CEP68	400.929	-0.125095	0.0372538	-3.35792	0.000785327	0.0443735
LOC100128108	14.3528	-0.246633	0.0734969	-3.35569	0.000791667	0.0443735
ARHGAP11A	148.655	0.225643	0.0672542	3.35507	0.000793438	0.0443735
ADAM9	6472.2	0.160844	0.0479525	3.35423	0.000795863	0.0443735
BOLA3-AS1	45.7416	-0.227114	0.0677282	-3.35331	0.000798512	0.0443735
SLIT2-IT1	19.6479	-0.245372	0.0731739	-3.35327	0.000798613	0.0443735
MS4A6E	25.3307	0.684884	0.204279	3.35269	0.000800297	0.0443735
KIF20A	68.833	0.331323	0.0988708	3.35107	0.000805008	0.0443796
LAMB3	121.091	0.20338	0.0607079	3.35014	0.000807706	0.0443796
LINC01089	121.571	-0.143272	0.0427859	-3.34858	0.000812262	0.0443796
LIX1L	774.597	-0.132482	0.0395746	-3.34764	0.000815027	0.0443796
MIR23A	25.5611	-0.378422	0.113053	-3.34728	0.000816074	0.0443796
CDH20	1.65386	-0.78436	0.234388	-3.34642	0.000818614	NA
SLC12A1	3.10053	-0.622365	0.186016	-3.34576	0.000820572	NA
RHBDF1	250.31	-0.197191	0.0589419	-3.34551	0.000821305	0.0443796
NTN1	165.76	-0.396738	0.118598	-3.34524	0.000822117	0.0443796
BCAS4	28.6567	-0.294169	0.0879428	-3.345	0.000822826	0.0443796
LIMS2	253.69	-0.311113	0.0930641	-3.34299	0.000828805	0.0443796
EGFL6	25.1139	0.71181	0.212929	3.34295	0.00082892	0.0443796
STX6	1222.1	0.0973249	0.0291192	3.3423	0.000830878	0.0443796
PANX1	953.363	0.0884537	0.0264671	3.34203	0.000831694	0.0443796
RRP7B	73.9813	-0.174307	0.0521969	-3.33941	0.000839574	0.0445122
NEO1	1375.43	-0.29121	0.0872221	-3.33872	0.000841656	0.0445122
CHEK2	110.877	0.176052	0.0527324	3.3386	0.000842024	0.0445122
PMP22	1667.71	0.108528	0.0325244	3.33682	0.000847423	0.0445699
C4orf19	1.91202	-0.631912	0.189407	-3.33626	0.000849137	NA
TGFB1I1	214.339	-0.275982	0.0827423	-3.33544	0.000851651	0.0445699
UBIAD1	133.805	-0.113557	0.0340477	-3.33522	0.000852331	0.0445699
RP11-761I4.3	28.5714	-0.281525	0.0844201	-3.33481	0.000853589	0.0445699
RP11-15A1.3	22.7867	0.189562	0.056862	3.33373	0.0008569	0.0446059
FZD4	1709.09	-0.224557	0.0674241	-3.33051	0.000866867	0.0449872
MCC	381.46	-0.133257	0.0400333	-3.32865	0.00087267	0.0451507
CHD5	6.44623	-0.536079	0.161123	-3.32714	0.000877413	0.0452585
PAQR7	116.951	-0.160156	0.0481771	-3.32431	0.000886377	0.0455026
PHF1	325.995	-0.17428	0.0524334	-3.32383	0.000887899	0.0455026
SPATA18	290.956	-0.171299	0.0515477	-3.32312	0.000890168	0.0455026
FIG4	716.981	0.0859182	0.0258642	3.3219	0.00089408	0.0455026
SAA1	57.0088	0.609282	0.183439	3.32145	0.00089551	0.0455026
ABCB9	24.7573	-0.253659	0.0764474	-3.31808	0.000906369	0.0459173
IRX1	14.7532	-0.504315	0.152067	-3.31639	0.00091188	0.0460594
ARHGEF17	1290.15	-0.273104	0.0824557	-3.31213	0.00092588	0.0466282
FAM166B	9.05716	-0.433348	0.130887	-3.31086	0.000930109	0.046703
FCRL1	16.604	-0.580019	0.17532	-3.30833	0.000938525	0.0467773
NINL	261.089	-0.213324	0.0645059	-3.30705	0.000942853	0.0467773
ZXDB	132.619	-0.162488	0.0491407	-3.30659	0.000944389	0.0467773
TSC22D1	1784.66	-0.13202	0.0399513	-3.30452	0.000951397	0.0467773
ITGA10	1317.54	-0.289013	0.0874764	-3.30389	0.000953523	0.0467773
EPHB3	25.0929	-0.268624	0.0813174	-3.3034	0.000955203	0.0467773
LMCD1	681.693	-0.267491	0.0809829	-3.30306	0.00095636	0.0467773
TINAGL1	2004.71	-0.279126	0.0845136	-3.30273	0.000957489	0.0467773
TMEM8B	77.5908	-0.295019	0.0893355	-3.30237	0.000958722	0.0467773
ADRA2A	48.4627	0.380866	0.115335	3.30227	0.00095907	0.0467773
LOC101929204	1.63634	-0.626752	0.189866	-3.30103	0.000963312	NA
TNC	14049.1	0.280392	0.0849499	3.30068	0.000964513	0.0469084
GPR125	357.468	-0.218651	0.066315	-3.29715	0.000976713	0.0473664
P4HA1	2136.59	0.167356	0.0507977	3.29456	0.00098576	0.0476291
CALN1	0.961101	-0.739401	0.224444	-3.29437	0.000986416	NA
JAKMIP2	352.331	0.264798	0.0803972	3.29362	0.000989068	0.0476291
MTSS1L	208.769	-0.233212	0.0708306	-3.29254	0.000992873	0.0476291
KCNA6	35.6541	-0.427947	0.12998	-3.29241	0.000993323	0.0476291
CACNA1C-IT3	32.7189	-0.337566	0.102638	-3.28891	0.00100576	0.0480901
FLNA	56363.8	-0.224212	0.0682513	-3.28509	0.00101949	0.04861
PYGM	80.8123	-0.306012	0.0932121	-3.28296	0.00102722	0.0488416
PLCD3	160.938	-0.279551	0.08518	-3.28189	0.00103115	0.048892
SPTBN1	12411.3	-0.162754	0.0496404	-3.27866	0.00104302	0.049053
SPEG	703.267	-0.368384	0.112384	-3.2779	0.00104582	0.049053
EML5	50.8531	-0.292552	0.089253	-3.27779	0.00104624	0.049053
CDHR3	12.6507	-0.294284	0.0897944	-3.27731	0.00104802	0.049053
C1orf204	30.9612	-0.228009	0.0695811	-3.27688	0.0010496	0.049053
STOX2	141.928	-0.193103	0.0589482	-3.2758	0.00105363	0.049053
LINC00693	28.192	-0.410366	0.125406	-3.27229	0.00106678	0.049053
FRAS1	161.721	-0.432562	0.132217	-3.2716	0.0010694	0.049053
LACTB	850.911	0.187095	0.0571936	3.27126	0.00107069	0.049053
MEOX2	156.868	-0.285521	0.0872908	-3.27092	0.00107198	0.049053
DBP	67.8798	-0.200064	0.061178	-3.27019	0.00107476	0.049053
ZNF788	201.506	0.0934238	0.0285689	3.27013	0.001075	0.049053
CMBL	120.341	-0.176545	0.0539913	-3.26987	0.00107595	0.049053
AGFG2	84.4195	-0.168443	0.0515208	-3.26941	0.00107772	0.049053
TFPI	1785.26	0.127512	0.0390018	3.2694	0.00107777	0.049053
FOXD2	48.3147	-0.272949	0.0835931	-3.26521	0.00109384	0.0493977
ZDHHC23	88.5741	-0.164168	0.0502851	-3.26475	0.0010956	0.0493977
TPT1-AS1	136.003	-0.158587	0.0485773	-3.26463	0.00109607	0.0493977
E2F5	29.1198	-0.221026	0.0677233	-3.26366	0.00109983	0.0493977
MDGA1	88.901	-0.273208	0.0837124	-3.26365	0.00109985	0.0493977
LOC101927840	1.07028	-0.793447	0.243306	-3.26111	0.00110977	NA
IKBIP	549.515	0.125502	0.0384871	3.26087	0.00111069	0.0497532
DMWD	129.871	-0.2412	0.0739873	-3.26002	0.00111403	0.0497719
MTUS2	266.874	-0.49101	0.150673	-3.25877	0.00111895	0.0498574
ANGPTL4	165.362	0.398486	0.122308	3.25805	0.00112181	0.0498574
CEP152	316.229	0.119777	0.0368151	3.25349	0.00113997	0.050224
SNX6	1821.34	0.120418	0.0370175	3.25299	0.00114196	0.050224
FBXO17	135.036	-0.23487	0.0722163	-3.25232	0.00114467	0.050224
RAET1E-AS1	5.84336	-0.487927	0.150031	-3.25217	0.00114529	0.050224
MYO7B	10.4192	-0.308724	0.0949511	-3.2514	0.00114839	0.050224
ATP10A	687.904	-0.20482	0.0629973	-3.25126	0.00114896	0.050224
PHTF1	425.688	0.0861329	0.0264957	3.25082	0.00115071	0.050224
BACH1	3102.14	0.10156	0.0312562	3.24927	0.00115701	0.05037
C10orf10	1055.12	0.292191	0.0899868	3.24705	0.00116609	0.0506356
PELO	727.756	-0.193759	0.059739	-3.24343	0.00118101	0.0509354
GALNTL6	9.0192	-0.502009	0.15478	-3.24338	0.00118121	0.0509354
CIT	106.631	0.24618	0.0759066	3.2432	0.00118197	0.0509354
FCGR3A	6743.26	0.22651	0.0699392	3.23867	0.00120087	0.0515817
CARNS1	23.0462	-0.415693	0.128405	-3.23735	0.00120644	0.0515817
HIF1A	7239.25	0.206558	0.0638061	3.23728	0.00120673	0.0515817
C12orf68	5.26483	-0.405131	0.125184	-3.23628	0.00121099	0.0515817
NHLRC3	857.043	0.0966016	0.0298641	3.23471	0.00121766	0.0515817
EGR1	568.178	-0.379009	0.117173	-3.23462	0.00121804	0.0515817
IQCG	287.571	0.134707	0.0416478	3.23444	0.00121882	0.0515817
ERI1	394.284	0.101652	0.0314334	3.23388	0.00122121	0.0515817
MESDC2	653.772	0.0843378	0.0260961	3.23182	0.00123004	0.0516629
SLC41A3	464.735	-0.175346	0.0542654	-3.23127	0.0012324	0.0516629
LINC00665	32.2919	-0.218254	0.0675581	-3.23061	0.00123528	0.0516629
CSDC2	60.3316	-0.389105	0.120445	-3.23056	0.00123547	0.0516629
GPR63	38.5318	-0.374903	0.116072	-3.22991	0.00123831	0.0516629
MPP3	132.694	-0.192593	0.0596793	-3.22714	0.00125035	0.0518291
MIB2	216.813	-0.136689	0.0423686	-3.22619	0.00125451	0.0518291
SYNDIG1	41.6625	-0.23656	0.0733282	-3.22604	0.00125515	0.0518291
TBXA2R	82.0902	-0.271996	0.0843874	-3.22318	0.00126774	0.0518291
HECW1	10.7716	-0.427718	0.132703	-3.22313	0.00126798	0.0518291
RHOD	99.4968	-0.238005	0.0738625	-3.22227	0.00127178	0.0518291
ZNF438	558.577	0.0975167	0.030266	3.22199	0.00127303	0.0518291
CKAP2L	39.2941	0.312619	0.0970325	3.22179	0.00127391	0.0518291
WIPI1	607.686	0.103551	0.0321437	3.22151	0.00127518	0.0518291
UNC13C	331.231	-0.449902	0.139677	-3.22101	0.00127741	0.0518291
APBB1	240.87	-0.188599	0.058561	-3.22055	0.00127945	0.0518291
CDYL2	106.114	0.176333	0.0547631	3.21993	0.00128221	0.0518291
STAG3L2	72.5302	-0.185457	0.0576203	-3.2186	0.00128817	0.0518291
RFTN1	1353.1	-0.170054	0.0528358	-3.21854	0.00128845	0.0518291
AKR1C2	348.571	-0.272855	0.0847869	-3.21812	0.00129032	0.0518291
SDCCAG8	1050.6	0.0836859	0.0260058	3.21797	0.00129101	0.0518291
CCL19	132.872	0.578152	0.179895	3.21382	0.0013098	0.0524596
LOC101928699	67.6305	0.2514	0.0782882	3.21121	0.00132177	0.0527208
SETBP1	1013.34	-0.187474	0.0583841	-3.21105	0.00132251	0.0527208
PNMAL1	281.302	-0.33237	0.103543	-3.20997	0.0013275	0.052796
TBX5	14.3101	-0.394606	0.122998	-3.20823	0.00133554	0.0529097
ADCY6	849.6	-0.228929	0.0713616	-3.20801	0.00133657	0.0529097
PRTG	75.2513	-0.261267	0.0815038	-3.20558	0.00134791	0.0532347
HES4	70.5204	-0.262186	0.0818152	-3.20462	0.00135242	0.053289
EZH2	96.1497	0.207572	0.064812	3.20268	0.00136156	0.0535255
LOC101930109	1.65561	-0.732406	0.228699	-3.20249	0.00136246	NA
BEND2	7.12496	0.840323	0.262546	3.20067	0.0013711	0.0537626
ADAMTS4	61.7106	0.377895	0.118089	3.20008	0.00137391	0.0537626
SLIT2	688.397	-0.143313	0.0448382	-3.19623	0.00139234	0.0543586
LOC100506621	1412.14	0.207233	0.0648636	3.19491	0.00139877	0.0544032
IRAK3	1590.33	0.12912	0.0404172	3.19468	0.00139987	0.0544032
LOC101929514	3.64888	-0.506288	0.158566	-3.19292	0.00140842	NA
LMF1	131.665	-0.164918	0.0516657	-3.19202	0.00141282	0.0546784
SYBU	36.5969	-0.267773	0.0838956	-3.19174	0.0014142	0.0546784
LOC102723625	15.7391	-0.413001	0.129417	-3.19125	0.00141659	0.0546784
SNORD116-2	9.27253	-0.344051	0.107877	-3.18929	0.00142621	0.0549252
KLHL5	1470.14	0.112177	0.0351888	3.18787	0.00143324	0.0549255
AADAT	61.7402	-0.27637	0.086707	-3.1874	0.00143556	0.0549255
COL23A1	39.4743	0.332071	0.104185	3.18734	0.0014359	0.0549255
ASAP3	223.031	-0.135679	0.0425801	-3.18644	0.00144033	0.0549715
LOC102723919	35.4706	-0.180848	0.0567997	-3.18397	0.00145271	0.0553201
NALCN	347.626	-0.296394	0.0931432	-3.18213	0.00146198	0.0555486
SREBF2	328.916	-0.187785	0.0590348	-3.18091	0.00146812	0.0556578
BEND5	36.843	-0.279062	0.0878487	-3.17662	0.00149003	0.0563629
AMER1	150.185	-0.191242	0.0602277	-3.17531	0.00149675	0.0564913
DNASE1	109.278	-0.153809	0.0484903	-3.17196	0.00151416	0.0570222
NRG2	16.1331	-0.270578	0.0853349	-3.17077	0.00152034	0.0571228
SOX8	39.0694	-0.364282	0.11491	-3.17016	0.00152354	0.0571228
MIR3977	1.14285	-0.691872	0.218384	-3.16814	0.00153418	NA
STARD10	78.206	-0.180607	0.0570078	-3.1681	0.00153438	0.0572847
POLD2	135.143	-0.131518	0.0415152	-3.16794	0.00153524	0.0572847
SLA	1577.12	0.247731	0.0782454	3.16608	0.00154509	0.0572847
GLIS2	101.002	-0.27554	0.0870359	-3.16582	0.00154648	0.0572847
TTC28	754.866	-0.138192	0.0436537	-3.16564	0.00154743	0.0572847
EHD2	531.28	-0.224788	0.0710114	-3.16552	0.00154805	0.0572847
FMN1	1130.15	0.271384	0.085774	3.16394	0.00155647	0.0574712
SNORD50B	34.0428	-0.150077	0.0474553	-3.1625	0.0015642	0.057606
ECHDC2	303.575	-0.166668	0.0527095	-3.162	0.00156689	0.057606
LOC101929145	58.1901	0.138349	0.0437744	3.16051	0.00157496	0.0576695
CCNE2	51.02	0.281619	0.0891079	3.16042	0.00157539	0.0576695
SKI	727.324	-0.219879	0.0696089	-3.15877	0.00158436	0.0577257
RHOBTB3	666.821	0.119215	0.0377468	3.15827	0.00158708	0.0577257
RSPH4A	14.1502	-0.330656	0.104695	-3.15827	0.0015871	0.0577257
NLGN3	14.8347	-0.290924	0.0921337	-3.15763	0.00159059	0.0577294
LMTK2	335.795	-0.134686	0.0426629	-3.15697	0.00159417	0.0577361
PLXNB1	314.13	-0.275463	0.0872928	-3.15562	0.00160158	0.0578812
SSPN	1148.26	-0.254942	0.0808178	-3.15452	0.0016076	0.0579759
RMND5B	235.299	-0.103574	0.0328428	-3.15362	0.00161257	0.0580161
PGR	985.3	-0.331726	0.105207	-3.15309	0.00161553	0.0580161
CD5L	27.926	-0.781345	0.24794	-3.15135	0.00162517	0.0582392
MIR27A	4.20885	-0.618424	0.196458	-3.14787	0.00164466	NA
MT1A	5.54485	0.418306	0.132893	3.1477	0.0016456	0.0588233
MIR23B	16.3301	-0.331409	0.105303	-3.14721	0.00164838	0.0588233
H2BFXP	2.55343	-0.425672	0.135276	-3.1467	0.00165126	NA
GRIA2	1071.55	-0.42365	0.134683	-3.14554	0.00165779	0.0590355
FLJ27255	4.27302	0.493755	0.156981	3.14531	0.00165913	NA
THRB	861.364	-0.333471	0.106088	-3.14334	0.00167031	0.0593038
PRG4	134.051	0.584768	0.186104	3.14215	0.00167712	0.0593038
DCDC2C	12.0622	-0.538181	0.171288	-3.14195	0.00167824	0.0593038
ZNF853	87.5845	-0.282276	0.0898459	-3.14178	0.00167926	0.0593038
ARHGAP33	29.6296	-0.293255	0.0933587	-3.14117	0.00168276	0.0593042
EFS	73.1954	-0.268747	0.0855883	-3.14	0.0016895	0.0593476
KCNQ4	17.5344	-0.416747	0.132733	-3.13974	0.00169096	0.0593476
PMEPA1	1136.81	-0.222861	0.0710631	-3.1361	0.00171212	0.0598925
GDF10	62.2464	-0.403136	0.128584	-3.1352	0.00171736	0.0598925
KLHDC9	20.2312	-0.262325	0.0836759	-3.13501	0.00171847	0.0598925
ADHFE1	106.118	-0.199466	0.0636383	-3.13437	0.00172221	0.0598925
AGO4	1805.4	0.077205	0.0246342	3.13406	0.00172408	0.0598925
BCKDHB	259.338	-0.128519	0.0410549	-3.1304	0.00174567	0.0603906
CCDC8	227.31	-0.276946	0.0884937	-3.12955	0.00175075	0.0603906
PYGB	1382.83	-0.131427	0.042003	-3.129	0.00175404	0.0603906
MN1	148.602	-0.349119	0.11158	-3.12888	0.00175475	0.0603906
MAGEE1	35.1158	-0.276279	0.0883064	-3.12864	0.00175616	0.0603906
PIP5K1B	71.4423	-0.285605	0.0913232	-3.12741	0.00176353	0.0605218
EXT1	1992.94	-0.202821	0.0648801	-3.12608	0.00177151	0.0606735
BRI3BP	91.3468	0.133663	0.0427798	3.12444	0.00178141	0.0608899
PTPN2	874.512	0.144112	0.0461606	3.12198	0.0017964	0.0612176
LDLRAP1	269.806	-0.168213	0.0538854	-3.12169	0.00179819	0.0612176
RBMS1	1764.33	0.0598333	0.0191925	3.11754	0.00182369	0.0619618
CCND2	2345.71	-0.142223	0.0456374	-3.11637	0.00183094	0.0620841
SSTR5	10.798	-0.529328	0.169914	-3.11527	0.00183774	0.0620951
CD163L1	1012.31	0.297474	0.095519	3.11429	0.00184387	0.0620951
SNPH	64.3666	-0.22833	0.0733238	-3.114	0.00184568	0.0620951
CCBL1	45.7058	-0.183671	0.0589828	-3.11397	0.00184585	0.0620951
MAP10	60.817	0.183882	0.0590705	3.11292	0.00185245	0.0621939
KIAA1614	71.9845	-0.209765	0.0674163	-3.1115	0.00186142	0.0621968
LSS	642.598	-0.120367	0.0386881	-3.11122	0.00186318	0.0621968
SCART1	70.4241	-0.213608	0.0686583	-3.11117	0.00186349	0.0621968
MPV17	309.789	0.0886132	0.028501	3.10913	0.00187641	0.0622261
SLC2A4RG	119.045	-0.239537	0.0770708	-3.10801	0.0018835	0.0622261
CUBN	265.907	-0.154804	0.0498142	-3.10762	0.00188601	0.0622261
LOC100996482	2.49068	-0.529718	0.170491	-3.10701	0.00188989	NA
HMGCS1	580.749	-0.192285	0.0618966	-3.10655	0.00189285	0.0622261
CLSTN2	25.3396	-0.427931	0.137776	-3.106	0.00189635	0.0622261
MYADM	1043.4	-0.168253	0.0541741	-3.10579	0.00189774	0.0622261
ROR1	450.938	-0.237219	0.0763843	-3.1056	0.00189892	0.0622261
SNORA11	9.62237	-0.28315	0.0911757	-3.10554	0.0018993	0.0622261
TMEM132B	66.9245	-0.456797	0.147117	-3.10499	0.00190288	0.0622261
LOC728743	32.196	-0.187348	0.0603494	-3.10438	0.00190676	0.0622261
MYH7B	8.82316	-0.275077	0.0886136	-3.10423	0.00190773	0.0622261
PTRF	4760.79	-0.18676	0.0601647	-3.10415	0.00190824	0.0622261
MS4A4A	1648	0.273158	0.0880263	3.10314	0.00191481	0.062321
ADRA1B	63.8455	-0.407082	0.131244	-3.10171	0.00192404	0.0625019
MCM3AP-AS1	7.90934	-0.301657	0.0973033	-3.10017	0.00193409	0.0626089
FAP	1947.68	0.150124	0.0484271	3.1	0.00193518	0.0626089
ARVCF	325.619	-0.277892	0.0896658	-3.09919	0.00194048	0.0626089
PRR24	43.6689	-0.218855	0.0706223	-3.09895	0.00194205	0.0626089
SV2A	99.5526	-0.28105	0.0907215	-3.09794	0.00194873	0.0627055
MFGE8	3878.73	-0.234151	0.0756165	-3.09656	0.0019578	0.0627813
ALDH1L1-AS1	3.79269	-0.471286	0.1522	-3.09649	0.00195827	NA
PTPRH	15.4388	0.361306	0.116693	3.09621	0.00196009	0.0627813
QTRT1	136.934	-0.125257	0.0404631	-3.09559	0.00196425	0.0627813
STX12	1494.68	0.0805372	0.0260197	3.09525	0.0019665	0.0627813
PBK	10.8478	0.336437	0.108735	3.09409	0.00197417	0.0627813
FREM1	380.777	-0.422493	0.136553	-3.09399	0.00197481	0.0627813
GCSAML-AS1	5.31004	0.609438	0.196995	3.09368	0.0019769	0.0627813
ESRRG	2.84159	-0.608521	0.196943	-3.08984	0.00200264	NA
ARHGAP44	97.3945	-0.228841	0.0740911	-3.08864	0.00201074	0.0637153
DDX60L	2053.23	0.227579	0.0736933	3.08819	0.0020138	0.0637153
PRDM6	1505.08	-0.302997	0.0981527	-3.087	0.0020219	0.0638531
LOC101928092	11.5612	-0.228149	0.0739624	-3.08466	0.00203785	0.0642375
PRRT1	6.4414	-0.417921	0.135593	-3.08218	0.00205494	0.0645624
STXBP5-AS1	43.896	0.229365	0.0744194	3.08206	0.00205574	0.0645624
DNAH17-AS1	1.09326	0.873749	0.28356	3.08135	0.00206062	NA
LRRC10B	0.861647	-0.775197	0.25158	-3.08131	0.00206089	NA
TMEM25	130.753	-0.2513	0.0815696	-3.0808	0.00206445	0.0646399
SLITRK3	5.73239	-0.708617	0.230025	-3.08061	0.0020658	0.0646399
UNC13B	1276.36	-0.0941898	0.0305854	-3.07957	0.002073	0.0646431
UNC5B	371.152	-0.229255	0.0744694	-3.07852	0.00208034	0.0646431
KRT19	19.8201	-0.302038	0.0981171	-3.07834	0.00208157	0.0646431
LOC102724873	72.2614	0.107624	0.0349777	3.07694	0.0020914	0.0646431
HSPG2	8101.46	-0.197042	0.064045	-3.07663	0.00209357	0.0646431
FOXC2	33.912	-0.311925	0.101389	-3.07651	0.00209442	0.0646431
LOC100499484	66.5432	-0.164162	0.0533606	-3.07647	0.00209468	0.0646431
TPTE2P5	62.8463	-0.173561	0.0564203	-3.07622	0.00209644	0.0646431
HRH2	259.208	0.258192	0.0839523	3.07546	0.00210182	0.0646431
B3GNT9	204.935	-0.152908	0.0497306	-3.07473	0.00210694	0.0646431
SNAP47	192.672	-0.0889427	0.0289338	-3.07401	0.00211205	0.0646431
RASSF9	28.033	-0.267293	0.086963	-3.07364	0.00211464	0.0646431
SLC24A2	3.58116	-0.661909	0.21537	-3.07335	0.00211667	NA
NKD1	205.775	-0.336674	0.109617	-3.07138	0.00213072	0.0646431
LDOC1	41.4237	-0.384952	0.125342	-3.0712	0.00213199	0.0646431
NR4A3	240.599	-0.443346	0.144356	-3.0712	0.002132	0.0646431
USP11	397.678	-0.139918	0.0455675	-3.07057	0.00213649	0.0646431
HEYL	250.673	-0.329187	0.107219	-3.07023	0.00213892	0.0646431
FIGN	310.314	-0.269345	0.0877368	-3.06992	0.00214114	0.0646431
LINC00883	234.368	-0.200328	0.0652648	-3.06947	0.00214442	0.0646431
APBB2	1464.9	-0.171752	0.055966	-3.06887	0.00214872	0.0646431
UBE2QL1	23.1718	-0.410665	0.133841	-3.06831	0.00215276	0.0646431
ZNF500	99.6292	-0.159391	0.0519479	-3.06829	0.00215288	0.0646431
SMARCD3	257.029	-0.208193	0.0678542	-3.06824	0.00215325	0.0646431
MS4A7	3477.56	0.201748	0.0657764	3.06717	0.00216092	0.0647593
TSPAN7	32.8852	-0.267081	0.0870923	-3.06664	0.00216478	0.0647609
SLFN5	903.72	0.149061	0.048623	3.06564	0.00217202	0.0648633
LOC101928867	1.30469	-0.783634	0.255648	-3.06529	0.00217462	NA
IQCD	17.8185	0.2	0.0652741	3.06401	0.00218394	0.0650216
KCNJ3	79.1454	-0.387201	0.126377	-3.06387	0.00218496	0.0650216
DACT1	710.442	-0.233155	0.0761185	-3.06305	0.00219094	0.0650269
CLDN11	24.2933	-0.393738	0.128555	-3.0628	0.00219278	0.0650269
ZNF891	106.578	-0.124617	0.0407081	-3.06124	0.00220425	0.0652534
CPNE8	553.601	0.0905699	0.0296032	3.05947	0.0022173	0.0655258
LOC284454	292.253	-0.306274	0.100137	-3.05856	0.00222407	0.0656119
CYP26B1	60.8677	-0.250457	0.0819485	-3.05628	0.00224105	0.0659413
TCEA2	138.914	-0.166811	0.0545979	-3.05526	0.00224865	0.0659413
ADAM17	1149.67	0.105493	0.0345326	3.05489	0.00225143	0.0659413
MIR181A1HG	58.4785	0.267608	0.0876002	3.05488	0.00225153	0.0659413
SIPA1L2	1005	0.153701	0.0503223	3.05434	0.00225559	0.0659413
FAM20A	590.693	0.267843	0.0877038	3.05395	0.00225848	0.0659413
ABCC5-AS1	1.80898	0.594947	0.194885	3.05281	0.00226713	NA
GSTO2	27.1332	-0.256994	0.0842058	-3.05197	0.00227342	0.0660974
SIX4	136.831	-0.183352	0.06008	-3.0518	0.00227473	0.0660974
BCAR1	299.853	-0.231149	0.0757441	-3.0517	0.00227547	0.0660974
LOC102724001	3.81207	0.77999	0.255597	3.05164	0.00227593	NA
PAPSS2	976.452	0.144201	0.0472859	3.04955	0.00229187	0.0664603
LOC340113	0.812052	-0.754519	0.247516	-3.04836	0.00230092	NA
NKAIN2	10.1221	-0.673611	0.221024	-3.04769	0.00230609	0.0667588
ELMOD1	2.5514	0.536444	0.176086	3.04648	0.00231535	NA
PODXL2	30.6648	-0.19228	0.0631219	-3.04616	0.00231783	0.0669848
LSMEM2	2.95254	-0.441523	0.144955	-3.04593	0.00231959	NA
LINC00312	197.127	-0.28429	0.0933476	-3.0455	0.00232293	0.0670186
SEMA4C	385.439	-0.16584	0.0544633	-3.04499	0.00232691	0.0670198
URB1	630.248	-0.121082	0.0397748	-3.0442	0.00233304	0.0670801
LOC100188947	5.14619	-0.431606	0.141807	-3.04361	0.00233757	0.0670801
HDAC5	441.009	-0.159644	0.05246	-3.04316	0.00234107	0.0670801
NWD1	13.186	-0.442365	0.145386	-3.04269	0.00234477	0.0670801
C1orf159	56.1864	-0.163258	0.0536847	-3.04105	0.00235755	0.0673127
MATN4	2.95469	-0.83676	0.275156	-3.04104	0.0023576	NA
ZDHHC1	33.1723	-0.216746	0.0712923	-3.04024	0.00236386	0.0673127
GARNL3	251.767	-0.197738	0.0650502	-3.03977	0.00236759	0.0673127
OSR2	15.6379	-0.295752	0.0973351	-3.0385	0.00237761	0.0673127
TMCC1-AS1	46.761	0.167605	0.0551652	3.03824	0.00237967	0.0673127
OSBPL5	332.366	-0.147369	0.0485064	-3.03815	0.00238039	0.0673127
PEAR1	171.595	-0.246774	0.0812459	-3.03737	0.0023865	0.0673127
ASPA	8.15681	-0.460749	0.151697	-3.03731	0.00238703	0.0673127
DSEL	1831.39	-0.263156	0.0866466	-3.03712	0.00238849	0.0673127
DENND2C	107.492	-0.169992	0.0559978	-3.0357	0.00239978	0.0675191
ELL2	1636.53	0.148573	0.0489616	3.03448	0.00240951	0.0676786
PIP4K2B	1147.94	-0.098338	0.032419	-3.03335	0.00241857	0.0676786
GRPEL2	309.223	0.075333	0.0248376	3.03303	0.00242114	0.0676786
RP11-983P16.4	86.2499	-0.278748	0.091905	-3.033	0.00242135	0.0676786
LOC101929291	1.31267	-0.579546	0.191154	-3.03182	0.00243084	NA
SDK2	35.0399	-0.374908	0.123684	-3.03117	0.00243611	0.0679795
LDLR	159.959	-0.338206	0.111642	-3.02938	0.00245056	0.0681238
CENPN	99.0107	0.150188	0.0495782	3.02931	0.00245111	0.0681238
PXDC1	760.508	-0.179994	0.0594228	-3.02904	0.00245329	0.0681238
RYR3	181.38	-0.387982	0.128139	-3.02783	0.0024632	0.0681347
MT1X	272.402	0.256799	0.0848191	3.02761	0.00246495	0.0681347
C20orf203	7.2797	-0.377836	0.124816	-3.02714	0.00246881	0.0681347
CRNDE	123.707	-0.229224	0.0757256	-3.02703	0.00246969	0.0681347
ITGBL1	5773.46	-0.231849	0.0766712	-3.02395	0.00249502	0.0682896
CDCA2	31.1016	0.276872	0.0915682	3.02367	0.00249725	0.0682896
DIP2C	1023.17	-0.16299	0.0539091	-3.02343	0.00249928	0.0682896
SVIL	4383.54	-0.251171	0.0830978	-3.0226	0.00250615	0.0682896
SYPL2	15.8902	-0.329755	0.109098	-3.02255	0.00250657	0.0682896
SULF1	22402.4	0.13239	0.0438025	3.02243	0.00250756	0.0682896
RPH3A	0.578979	-0.954341	0.315756	-3.0224	0.00250781	NA
GREB1L	73.3906	-0.456584	0.151095	-3.02183	0.00251252	0.0682896
SKA3	24.6291	0.269516	0.089208	3.0212	0.00251773	0.0682896
VLDLR	244.08	0.195104	0.0645997	3.02021	0.00252603	0.0682896
REPS2	225.038	-0.0994904	0.0329425	-3.02012	0.00252672	0.0682896
FKRP	94.7075	-0.154615	0.051197	-3.02001	0.0025277	0.0682896
LOC101928852	9.50975	0.238313	0.0789127	3.01996	0.00252812	0.0682896
MIR497	7.24	-0.346866	0.114896	-3.01897	0.00253637	0.0682896
HMGB3	145.124	0.248019	0.0821591	3.01876	0.00253809	0.0682896
THSD7B	97.1856	-0.379343	0.125675	-3.01845	0.00254075	0.0682896
ZDHHC20	1966.1	0.0991453	0.0328495	3.01816	0.00254311	0.0682896
UBXN8	110.529	0.133538	0.0442454	3.01812	0.00254351	0.0682896
CXCL1	46.0885	0.492649	0.163261	3.01756	0.00254817	0.068307
IL17RE	74.9046	-0.208708	0.0691755	-3.01708	0.0025522	0.0683075
ATP13A3	6082.7	0.0926409	0.0307324	3.01444	0.00257454	0.0686176
CILP2	8.24299	-0.452166	0.150001	-3.01442	0.00257472	0.0686176
C18orf54	121.408	0.110275	0.0365897	3.01384	0.00257964	0.0686176
C7	529.536	0.359624	0.119325	3.01381	0.00257991	0.0686176
SNAP25	29.2796	-0.409513	0.135971	-3.01176	0.00259734	0.0689735
NDN	251.031	-0.198783	0.0660279	-3.0106	0.00260736	0.069041
COL10A1	93.4989	-0.363476	0.12076	-3.0099	0.00261333	0.069041
ABCA1	11557.3	0.288865	0.0959791	3.00966	0.00261538	0.069041
NOP14	402.523	0.0718434	0.0238749	3.00915	0.00261976	0.069041
CHKA	301.05	0.175198	0.0582245	3.00901	0.002621	0.069041
CASK	837.323	-0.111379	0.0370199	-3.00863	0.0026243	0.069041
EPB41L3	2319.75	0.223679	0.0743573	3.00817	0.00262828	0.069041
SLC8A2	0.558323	-1.06953	0.355627	-3.00746	0.00263442	NA
LINC00565	9.62341	-0.28422	0.0945107	-3.00728	0.00263597	0.0691364
MARCO	1582.31	0.442774	0.147293	3.00609	0.00264634	0.0691458
FBXL7	155.507	-0.210146	0.0699076	-3.00605	0.00264665	0.0691458
ATP6AP1L	60.6616	-0.222811	0.0741262	-3.00584	0.00264852	0.0691458
TTLL11	156.121	-0.210548	0.0701261	-3.00242	0.00267845	0.0697424
CHMP4A	433.064	0.0878377	0.0292569	3.00229	0.00267956	0.0697424
PLK2	896.957	-0.205827	0.0685779	-3.00136	0.0026878	0.0697575
AP3B1	1787.71	0.0813405	0.0271053	3.00091	0.00269174	0.0697575
MEIS1	403.462	-0.253612	0.0845246	-3.00045	0.00269578	0.0697575
TNS1	8392.16	-0.246954	0.0823158	-3.00009	0.00269902	0.0697575
CROCCP3	212.376	-0.170627	0.0568827	-2.99963	0.00270308	0.0697575
CYS1	150.852	-0.30915	0.103075	-2.99928	0.00270619	0.0697575
COL14A1	14661.5	-0.223943	0.0746731	-2.99898	0.00270883	0.0697575
LOC102724715	3.07145	-0.407262	0.135837	-2.99816	0.00271615	NA
MMAB	150.745	-0.128402	0.0428383	-2.99738	0.00272315	0.0699315
HSD11B1	72.931	0.316372	0.105552	2.9973	0.0027238	0.0699315
PPP1R13L	119.543	-0.222911	0.074469	-2.99334	0.00275942	0.0706514
CENPI	58.1512	0.145522	0.0486167	2.99326	0.00276015	0.0706514
NPR3	707.591	-0.37181	0.124291	-2.99144	0.00277662	0.0709665
SLC30A3	19.5904	-0.398003	0.133132	-2.98954	0.00279396	0.0712317
SNTA1	145.834	-0.24559	0.0821539	-2.98939	0.00279537	0.0712317
CHEK1	100.276	0.137635	0.0460783	2.98698	0.00281749	0.0715625
MS4A6A	3482.32	0.214592	0.0718475	2.98677	0.00281941	0.0715625
POLR3E	359.224	-0.058237	0.019502	-2.9862	0.00282465	0.0715625
SLC39A14	1097.4	0.186775	0.0625473	2.98615	0.00282517	0.0715625
ZKSCAN4	168.922	0.0813688	0.0272531	2.98567	0.00282956	0.0715674
GSTA1	4.41025	-0.679337	0.227557	-2.98535	0.00283257	NA
ZNF696	110.46	-0.125304	0.0419773	-2.98505	0.00283529	0.0716059
EXOC4	1467.95	0.0462016	0.015487	2.98325	0.00285201	0.0719214
CSAD	174.671	-0.147231	0.0493655	-2.98247	0.0028593	0.0719986
DNAJC5G	5.31239	-0.509035	0.170735	-2.98143	0.00286903	0.0720759
HSPA12A	137.4	-0.15857	0.0531949	-2.98093	0.00287371	0.0720759
TNRC6C	786.382	-0.164262	0.0551144	-2.98038	0.00287893	0.0720759
MIR5192	9.86382	0.351687	0.118017	2.97996	0.00288289	0.0720759
TMEM159	525.673	-0.173022	0.0580634	-2.97989	0.00288355	0.0720759
AMN	0.814495	-0.789033	0.264823	-2.97947	0.00288745	NA
PPP1R3F	53.6226	-0.167486	0.0562366	-2.97825	0.00289902	0.0722598
SLC9A3R2	76.5622	-0.256669	0.0861824	-2.97821	0.00289939	0.0722598
LOC101929558	2.02791	-0.525074	0.176348	-2.97748	0.0029063	NA
LOC101927070	35.9999	0.224389	0.0753624	2.97747	0.0029064	0.0723285
WTAP	1420.77	0.0703978	0.0236526	2.97633	0.00291723	0.0724745
LDB3	378.035	-0.35777	0.12022	-2.97595	0.00292078	0.0724745
SLC22A15	409.323	0.164113	0.0551658	2.97491	0.00293076	0.0725199
NPR1	520.317	-0.342077	0.114994	-2.97475	0.00293231	0.0725199
PDP2	171.558	-0.149193	0.0501628	-2.97418	0.00293775	0.0725199
NDC80	65.2501	0.187672	0.0631046	2.97398	0.00293965	0.0725199
TECPR2	446.119	-0.0993346	0.0334161	-2.97266	0.00295235	0.0725765
LOC101060179	29.5003	-0.277727	0.093437	-2.97234	0.00295537	0.0725765
SPPL2A	1319.18	0.0867985	0.0292031	2.97224	0.00295639	0.0725765
COL3A1	35517.4	0.168149	0.0565867	2.97152	0.00296329	0.0725765
GPLD1	232.543	-0.341311	0.114884	-2.97092	0.0029691	0.0725765
KIAA1671	942.053	-0.188504	0.0634545	-2.9707	0.00297122	0.0725765
XPOT	1618.95	0.0930232	0.0313142	2.97064	0.00297179	0.0725765
RBPJ	2999.82	0.119541	0.0402501	2.96996	0.00297841	0.0726032
LOC100130093	13.2198	-0.331533	0.11164	-2.96965	0.00298142	0.0726032
STK24	1259.81	0.0634254	0.021366	2.96852	0.00299233	0.0726636
ZNF827	117.275	-0.185858	0.0626097	-2.96851	0.00299243	0.0726636
ZNF503-AS2	17.4193	-0.214103	0.0721686	-2.9667	0.00301014	0.0729315
EVC	650.087	-0.177007	0.0596683	-2.96651	0.00301203	0.0729315
SHROOM3	799.904	-0.295703	0.0997713	-2.96381	0.00303854	0.07312
MAP1B	9856.62	-0.263929	0.0890707	-2.96315	0.00304512	0.07312
UNC5C	538.916	-0.216694	0.0731317	-2.96306	0.00304596	0.07312
TIMELESS	155.4	0.163333	0.0551317	2.9626	0.00305049	0.07312
WSCD2	112.647	-0.370751	0.12515	-2.96246	0.00305194	0.07312
IFI16	2261.67	0.134395	0.0453711	2.96214	0.00305514	0.07312
ERO1L	1924.1	0.218956	0.0739207	2.96203	0.00305615	0.07312
SLC12A4	728.317	-0.162054	0.0547163	-2.96171	0.00305935	0.07312
EBF1	489.55	-0.190169	0.0642099	-2.96168	0.00305966	0.07312
CREB3L2	1621.38	-0.140595	0.0474787	-2.96123	0.00306417	0.07312
GLI2	28.7311	-0.251716	0.0850124	-2.96093	0.00306707	0.07312
KANK2	1391.1	-0.214458	0.0724478	-2.96017	0.00307473	0.0732
CARD6	391.121	0.124502	0.0420716	2.95929	0.00308347	0.0733052
SCUBE3	716.133	-0.345934	0.116914	-2.95886	0.00308776	0.0733052
CYP1B1	1596.88	0.300999	0.101768	2.95769	0.00309958	0.0734661
SFRP1	241.415	-0.506865	0.171393	-2.95733	0.00310317	0.0734661
TAS1R1	2.37413	-0.406219	0.137361	-2.95732	0.00310328	NA
NUPL1	1034.35	0.0924713	0.0312782	2.95642	0.00311236	0.0735813
WNK2	3.41957	-0.536548	0.181487	-2.95639	0.00311263	NA
FBLIM1	2059.31	-0.222283	0.0752288	-2.95476	0.00312911	0.0738235
ANLN	207.096	0.250515	0.0847964	2.95431	0.00313365	0.0738235
DPT	1205.61	-0.245778	0.0832059	-2.95385	0.00313838	0.0738235
BAI2	13.0255	-0.282705	0.0957122	-2.95369	0.00313995	0.0738235
SDR9C7	1.02981	-0.586173	0.198567	-2.95202	0.00315703	NA
PLTP	1857.98	0.304971	0.10333	2.95142	0.00316314	0.0742252
COL9A2	65.683	-0.249712	0.0846147	-2.95117	0.00316576	0.0742252
LINC01094	584.536	0.209353	0.0709914	2.94899	0.00318814	0.0746471
PLEKHG3	550.144	-0.190852	0.0647807	-2.94613	0.00321776	0.0752373
NR2E3	3.63777	-0.451295	0.153258	-2.94468	0.00323287	NA
SAMD5	64.6974	-0.243037	0.0825707	-2.94338	0.00324653	0.0756445
RPS6KA6	209.015	-0.386375	0.131272	-2.94332	0.00324717	0.0756445
ZNF425	39.2735	-0.167292	0.056846	-2.9429	0.00325151	0.0756445
ITGA3	1398.4	-0.156999	0.0533508	-2.94277	0.00325295	0.0756445
COL21A1	3723.94	-0.273113	0.0928312	-2.94204	0.00326062	0.0757193
C3orf33	44.1453	-0.159054	0.054091	-2.94048	0.00327699	0.0757684
CACHD1	129.82	-0.149348	0.0507943	-2.94025	0.00327951	0.0757684
FCGR2A	5641.02	0.199589	0.067885	2.9401	0.00328101	0.0757684
SPSB1	610.462	-0.177411	0.0603434	-2.94003	0.00328184	0.0757684
USP46	417.232	-0.106039	0.0360711	-2.93973	0.00328499	0.0757684
ATP1A2	201.005	-0.434095	0.147713	-2.93878	0.00329504	0.0758075
LOC101928636	4.92096	0.485656	0.165261	2.93873	0.0032956	NA
ANKRD6	1093.62	-0.230559	0.0784579	-2.93864	0.00329657	0.0758075
GRIN2A	85.2139	-0.479483	0.163199	-2.93802	0.00330317	0.0758075
RP11-318M2.2	13.6441	-0.271904	0.0925507	-2.93789	0.0033045	0.0758075
C21orf119	20.8397	0.177623	0.0604858	2.93661	0.00331826	0.0760209
LINC00950	18.6038	-0.313796	0.106914	-2.93504	0.00333508	0.0763034
LDLRAD4	1498.99	-0.109562	0.0373391	-2.93425	0.00334353	0.076394
KLHL3	210.078	-0.136872	0.0466769	-2.93233	0.00336426	0.0765845
ADAM10	3251.77	0.129501	0.0441634	2.93232	0.00336442	0.0765845
ACSL4	2553.36	0.118589	0.0404434	2.93223	0.00336536	0.0765845
QRICH2	83.2384	-0.182688	0.0623256	-2.93119	0.00337668	0.076667
DNER	10.7397	-0.573832	0.195776	-2.93107	0.003378	0.076667
ZCCHC6	1831.41	0.108069	0.0368774	2.93048	0.00338435	0.0767025
RNLS	90.7883	-0.0820508	0.0280028	-2.9301	0.00338857	0.0767025
CCDC47	1737.18	0.0732702	0.0250165	2.92888	0.00340189	0.0769016
FLJ13197	41.386	-0.251485	0.08588	-2.92833	0.00340789	0.0769181
STC2	72.0677	0.258193	0.0881845	2.92787	0.00341296	0.0769181
EPHA6	17.9841	-0.463215	0.158225	-2.92757	0.00341617	0.0769181
CBX7	623.638	-0.189347	0.0647116	-2.92601	0.0034334	0.077204
DNAJC18	244.008	-0.158436	0.0541607	-2.9253	0.00344128	0.0772789
ZNF70	235.882	-0.146831	0.0502028	-2.92475	0.00344729	0.0773119
ACTN2	103.897	-0.382054	0.130704	-2.92305	0.00346619	0.0776335
CCDC171	191.688	-0.149746	0.051241	-2.92239	0.00347359	0.0776681
ACTN4	5579.68	-0.186072	0.0636776	-2.92209	0.00347686	0.0776681
STARD9	1394.45	-0.162098	0.0554836	-2.92154	0.00348303	0.0776723
ZNF812	46.5609	0.321261	0.109983	2.92102	0.00348886	0.0776723
FBXL2	289.021	-0.212543	0.0727675	-2.92085	0.00349074	0.0776723
GNB3	21.6477	-0.262097	0.0897598	-2.91998	0.00350053	0.0777886
TOB2	331.78	-0.162781	0.0557677	-2.91891	0.00351258	0.0778362
LOC101928469	9.62437	-0.489801	0.167815	-2.91869	0.00351505	0.0778362
GTF2IRD2B	110.639	-0.136634	0.0468165	-2.91849	0.00351729	0.0778362
UBE2D4	218.176	-0.0769654	0.0263746	-2.91817	0.00352096	0.0778362
DAPL1	16.8862	-0.446616	0.153129	-2.9166	0.00353864	0.0780664
ZNF488	0.822715	-0.755588	0.259067	-2.91658	0.00353895	NA
ARHGAP23	269.372	-0.203491	0.0697752	-2.91638	0.00354124	0.0780664
KANK1	2890.58	-0.262318	0.0899717	-2.91556	0.00355052	0.0780664
SLFNL1	9.45096	-0.299108	0.102594	-2.91544	0.00355184	0.0780664
LOC650226	26.4629	-0.520943	0.178722	-2.91483	0.00355886	0.0780664
LRP3	101.865	-0.210269	0.0721377	-2.91482	0.0035589	0.0780664
MYH9	23014.3	-0.14487	0.0497112	-2.91423	0.00356565	0.0781138
CTSL	10607.8	0.298783	0.10254	2.91381	0.00357044	0.0781182
MSMO1	279.83	-0.192544	0.0660952	-2.91313	0.00357825	0.0781886
NTAN1	618.421	0.140764	0.0483461	2.91159	0.00359594	0.0783764
ARHGEF10	919.263	-0.143041	0.0491342	-2.91123	0.00360013	0.0783764
ZNF691	120.588	0.0741567	0.0254739	2.91108	0.00360179	0.0783764
CEP170	2474.44	0.101643	0.0349195	2.91078	0.00360526	0.0783764
CENPK	65.1446	0.230582	0.0792389	2.90996	0.00361474	0.0784823
LOC101928113	19.4991	0.235417	0.0809146	2.90945	0.00362067	0.078511
LOC93432	2.23794	-0.58019	0.199425	-2.90931	0.00362222	NA
DES	127.317	-0.464545	0.159761	-2.90775	0.0036404	0.0786934
CSGALNACT2	1635.58	0.110235	0.0379125	2.90762	0.00364188	0.0786934
ZNF704	2540.07	-0.21486	0.0738977	-2.90753	0.00364295	0.0786934
DTX3	85.6161	-0.252027	0.0867255	-2.90603	0.00366049	0.0788833
PLA2G6	65.118	-0.165922	0.0571041	-2.90561	0.00366534	0.0788833
PI4K2B	502.536	0.0983546	0.0338502	2.90559	0.00366565	0.0788833
LINC00478	77.7427	-0.244428	0.0841612	-2.90429	0.00368091	0.0789675
LOC101928965	7.65203	-0.311231	0.107168	-2.90415	0.00368249	0.0789675
TCTEX1D1	41.7715	0.320409	0.110331	2.90407	0.00368348	0.0789675
ASMTL	188.499	-0.124233	0.0427949	-2.90299	0.00369622	0.079141
MSX1	21.2334	-0.208998	0.0720275	-2.90164	0.00371218	0.0793674
RFC4	140.397	0.121483	0.041872	2.9013	0.00371612	0.0793674
KBTBD13	2.1558	-0.602206	0.207603	-2.90076	0.00372259	NA
RACGAP1	253.877	0.14469	0.0498958	2.89985	0.00373343	0.0795655
FNDC5	35.6923	-0.323986	0.11173	-2.89974	0.00373475	0.0795655
DBN1	271.833	-0.169628	0.0585063	-2.89931	0.00373986	0.0795749
PLAGL1	338.345	-0.169122	0.0583659	-2.89761	0.00376017	0.0799071
LOC101926952	2.87639	-0.386932	0.133537	-2.89756	0.00376082	NA
PARP9	1439.33	0.123388	0.0425903	2.8971	0.0037663	0.0799376
NFIA	2247.82	-0.215674	0.0744666	-2.89625	0.0037765	0.0800544
LOC102724766	0.876993	1.1731	0.405082	2.89595	0.00378014	NA
HSPB7	381.975	-0.351156	0.121289	-2.89521	0.00378903	0.0801202
ABCA2	398.13	-0.158812	0.0548597	-2.89488	0.00379303	0.0801202
SERPINE2	1445.96	0.23514	0.0812277	2.89482	0.00379373	0.0801202
GNA11	609.688	-0.147327	0.0509137	-2.89366	0.00380786	0.080319
PLK4	83.3262	0.191108	0.0660748	2.8923	0.00382438	0.0803261
WDHD1	161.551	0.127044	0.0439325	2.89181	0.00383027	0.0803261
DUSP15	8.74005	-0.315065	0.108955	-2.89169	0.00383175	0.0803261
COLCA2	19.2542	-0.260602	0.0901226	-2.89164	0.00383235	0.0803261
DNAJC7	889.227	0.0677442	0.0234285	2.89153	0.00383366	0.0803261
NCAM1	133.484	-0.259633	0.0897981	-2.8913	0.00383651	0.0803261
ZNF330	621.858	0.0988801	0.0342149	2.88997	0.00385278	0.0805019
COL8A2	627.145	-0.18883	0.0653427	-2.88984	0.00385437	0.0805019
SCAI	302.455	-0.10002	0.0346237	-2.88877	0.00386756	0.0805856
ROBO2	345.422	-0.28771	0.0995971	-2.88874	0.00386785	0.0805856
NFATC1	180.479	-0.15437	0.0534603	-2.88756	0.00388243	0.0807906
MAP4	3321.75	-0.141909	0.0491636	-2.88647	0.00389596	0.0809731
PROCR	326.338	0.152321	0.0527841	2.88575	0.00390488	0.0810596
MUC19	4.83388	-0.380779	0.132026	-2.88413	0.00392499	NA
GFRA1	28.8053	-0.405592	0.140632	-2.88406	0.00392585	0.0813267
SCYL2	1347.06	0.0640402	0.0222066	2.88384	0.00392858	0.0813267
ZDHHC14	209.102	-0.158567	0.0549983	-2.88312	0.00393761	0.0813267
LOC101927940	5.01262	-0.447925	0.155365	-2.88304	0.00393851	NA
OBSCN	212.132	-0.150969	0.0523679	-2.88285	0.00394096	0.0813267
PPP1R14C	45.0875	0.272985	0.0946944	2.8828	0.00394164	0.0813267
NMU	1.24717	1.49954	0.520466	2.88114	0.00396236	NA
SGTB	1315.64	0.11446	0.0397273	2.88114	0.00396243	0.0816567
FOXM1	16.7691	0.343324	0.119207	2.88007	0.00397581	0.0818334
PPAPDC2	109.093	0.0769674	0.0267322	2.8792	0.00398682	0.081961
LINC01071	0.711792	0.940618	0.326787	2.87838	0.00399725	NA
LOC400499	20.4731	-0.281389	0.0978014	-2.87715	0.00401287	0.0822715
NR3C2	233.073	-0.162953	0.056639	-2.87705	0.00401413	0.0822715
ERLIN1	423.273	0.0645547	0.0224392	2.87687	0.00401643	0.0822715
NELL2	69.6123	-0.249652	0.086801	-2.87614	0.00402566	0.0823615
CYHR1	150.037	-0.132705	0.0461637	-2.87466	0.00404459	0.0824653
MTIF2	587.965	0.0893771	0.0310979	2.87406	0.00405233	0.0824653
ARHGEF25	416.549	-0.237494	0.0826436	-2.87371	0.00405682	0.0824653
RP11-554A11.6	6.16792	-0.385917	0.134312	-2.87328	0.00406236	0.0824653
SLC26A5	8.06969	-0.462991	0.161151	-2.87302	0.00406565	0.0824653
GRIK5	50.6353	-0.290123	0.100987	-2.87288	0.00406755	0.0824653
DOCK11	3172.96	0.0863878	0.0300722	2.87268	0.00407002	0.0824653
RP11-314C16.1	14.4694	-0.210318	0.0732197	-2.87243	0.00407332	0.0824653
NDRG3	638.891	-0.12141	0.0422686	-2.87235	0.00407433	0.0824653
SAA2	23.5484	0.485012	0.168906	2.87149	0.00408537	0.0825342
TEX26	4.93193	-0.331096	0.115319	-2.87114	0.00408998	NA
LINC00485	0.665146	-2.00165	0.697202	-2.87097	0.00409217	NA
POLR3C	345.325	0.0512209	0.0178417	2.87085	0.0040937	0.0825342
SYDE1	123.552	-0.242555	0.0844919	-2.87074	0.00409507	0.0825342
PEG3	363.555	-0.208635	0.0726801	-2.87058	0.00409713	0.0825342
VCL	5218.77	-0.176948	0.0616522	-2.8701	0.00410345	0.0825637
SYNPO	2130.77	-0.275945	0.0961724	-2.86927	0.00411416	0.082631
SPECC1L	281.719	-0.0993092	0.0346151	-2.86896	0.00411829	0.082631
LOC102723582	11.3873	-0.209092	0.0728867	-2.86872	0.00412136	0.082631
TLR2	2100.07	0.189328	0.0660338	2.86713	0.00414212	0.082799
FAM122A	320.062	-0.089568	0.0312407	-2.86703	0.00414345	0.082799
CR1L	19.5145	0.332259	0.115902	2.86672	0.00414745	0.082799
ITM2A	249.367	-0.192766	0.0672458	-2.86659	0.00414919	0.082799
STRIP2	67.4068	0.335616	0.117155	2.86471	0.00417386	0.0831937
NRXN2	112.104	-0.196222	0.0685182	-2.86379	0.00418603	0.0833387
FGFRL1	261.452	-0.207096	0.0723364	-2.86296	0.00419702	0.0834599
TNRC18	890.502	-0.19077	0.0666673	-2.86153	0.00421601	0.0834987
ARHGEF28	923.258	-0.206975	0.0723361	-2.8613	0.00421907	0.0834987
SOAT2	4.66048	-0.412392	0.144128	-2.86128	0.00421931	NA
LOC100130992	81.5979	-0.177552	0.0620627	-2.86084	0.00422517	0.0834987
BST1	170.758	0.13659	0.047752	2.86041	0.00423093	0.0834987
EXTL3	440.034	-0.123933	0.0433284	-2.86031	0.00423222	0.0834987
RP11-416O18.1	0.523317	-1.09573	0.383103	-2.86015	0.00423443	NA
KLHL2	538.705	0.0816081	0.0285377	2.85966	0.00424091	0.0834987
ADAMTS10	345.311	-0.195135	0.0682479	-2.85921	0.00424704	0.0834987
IFIT3	968.586	0.237329	0.0830062	2.85918	0.00424741	0.0834987
LOC102723489	1.97515	-0.456871	0.159799	-2.85904	0.00424928	NA
CAPZA1	2673.73	0.123845	0.0433184	2.85894	0.00425061	0.0834987
PEG10	34.2985	-0.335192	0.117245	-2.8589	0.00425118	0.0834987
PRICKLE2	621.791	-0.167147	0.0584682	-2.85877	0.00425293	0.0834987
NPAS3	23.1221	-0.244559	0.0855752	-2.85782	0.00426558	0.0835457
CBLN4	19.1771	-0.491417	0.171969	-2.85759	0.00426878	0.0835457
SLC35D2	336.602	0.0663695	0.0232275	2.85736	0.00427179	0.0835457
GEN1	320.509	0.16278	0.0569734	2.85713	0.00427496	0.0835457
CHST14	86.8694	-0.164015	0.0574156	-2.85662	0.00428172	0.083582
PRSS45	0.968188	-0.730083	0.255582	-2.85655	0.00428277	NA
AGFG1	2296.42	0.0847009	0.0296599	2.85574	0.00429367	0.0837192
TBC1D3P1-DHX40P1	2.39268	-0.884596	0.309949	-2.854	0.00431723	NA
NEIL3	35.5204	0.225317	0.0789593	2.85358	0.00432297	0.0841324
KIAA0391	544.845	0.0694259	0.0243305	2.85345	0.00432475	0.0841324
LRP12	635.227	0.13394	0.0469578	2.85235	0.00433972	0.0843274
PLEKHG5	161.864	-0.184981	0.0648628	-2.85189	0.00434605	0.0843539
ZNF217	1133.96	0.125828	0.0441424	2.8505	0.00436499	0.0845329
ABI2	916.928	-0.126493	0.044376	-2.85049	0.0043652	0.0845329
LGI4	41.1205	-0.261135	0.0916572	-2.84904	0.00438514	0.0847277
LOC101929724	331.291	-0.283641	0.0995567	-2.84903	0.00438521	0.0847277
RASSF4	1900.46	0.199808	0.0701447	2.84851	0.00439241	0.0847705
DKK3	5486.55	-0.222065	0.0780109	-2.84659	0.00441909	0.0851888
VTI1B	849.721	0.0940615	0.0330577	2.84537	0.00443594	0.0854068
GALNT16	49.9192	-0.267065	0.09387	-2.84505	0.00444043	0.0854068
RGS18	200.046	0.286495	0.100729	2.84421	0.00445213	0.0855352
LINC00853	1.56288	-0.48793	0.171621	-2.84306	0.00446826	NA
RNU105C	3.45239	0.504514	0.177461	2.84296	0.00446966	NA
PWAR5	910.331	-0.224656	0.0790271	-2.84276	0.00447241	0.0857697
DACT3	174.564	-0.303517	0.106773	-2.84262	0.00447442	0.0857697
NSF	674.025	0.0955671	0.0336371	2.84113	0.00449545	0.0859584
AMIGO2	452.287	-0.198089	0.069722	-2.84112	0.00449552	0.0859584
NXN	41.3575	-0.255654	0.0899923	-2.84085	0.00449941	0.0859584
GRM7	7.3453	-0.490308	0.172628	-2.84026	0.0045077	0.0860202
LOC101927703	19.0156	-0.351403	0.123798	-2.83851	0.00453246	0.0863959
SUN2	2302.53	-0.130712	0.0460891	-2.83608	0.00456714	0.0868416
SPTBN2	15.1791	-0.282567	0.0996414	-2.83584	0.00457051	0.0868416
LOC102724017	79.6903	0.122204	0.0430977	2.8355	0.00457541	0.0868416
SNORD116-4	30.5404	-0.277768	0.0979629	-2.83544	0.00457625	0.0868416
LRRC2	16.0543	0.309195	0.109088	2.83436	0.00459183	0.0869572
INADL	974.084	-0.189869	0.0669897	-2.8343	0.00459256	0.0869572
ATP8B2	1775.34	-0.156622	0.0552752	-2.8335	0.0046041	0.0869577
RNF144B	876.24	0.206535	0.0728955	2.8333	0.004607	0.0869577
SH3GLB2	345.385	-0.114664	0.0404715	-2.83319	0.00460859	0.0869577
LOC102723756	9.05035	-0.31883	0.112546	-2.83288	0.00461302	0.0869577
BCL9L	312.531	-0.219347	0.0774776	-2.8311	0.0046388	0.0872737
SCARA3	1106.8	-0.300662	0.106218	-2.83061	0.00464595	0.0872737
LOC102723566	32.4885	-0.260449	0.092016	-2.83048	0.00464787	0.0872737
IL7R	924.517	0.2805	0.0991062	2.83029	0.00465051	0.0872737
CLUHP3	30.7238	-0.175431	0.0619906	-2.82996	0.00465542	0.0872737
SNORD116-9	7.12079	-0.336166	0.118877	-2.82786	0.00468608	0.0873442
RFX2	82.1305	-0.189451	0.0669968	-2.82777	0.00468739	0.0873442
TENC1	511.269	-0.221709	0.0784078	-2.82764	0.0046892	0.0873442
MXD4	582.981	-0.114787	0.040597	-2.82748	0.00469167	0.0873442
TPH1	498.223	-0.433118	0.153188	-2.82736	0.00469338	0.0873442
TXNDC12	756.5	0.108242	0.0382846	2.8273	0.0046942	0.0873442
H1FX-AS1	34.3181	-0.17524	0.0619827	-2.82724	0.0046951	0.0873442
TXNDC5	22.9343	-0.22393	0.0792294	-2.82634	0.00470828	0.0874938
PIR-FIGF	2.36862	-0.420527	0.148796	-2.8262	0.00471031	NA
RFWD3	408.171	0.0684874	0.0242369	2.82575	0.00471705	0.0875612
SNORA3	26.2771	-0.196495	0.0695746	-2.82423	0.00473943	0.0877273
PDE8A	1103.24	0.0897454	0.0317832	2.82367	0.00474767	0.0877273
NGFR	9.2125	-0.385687	0.136595	-2.82357	0.00474916	0.0877273
QKI	5098.57	0.111463	0.0394777	2.82344	0.00475108	0.0877273
MAGI3	351.313	-0.144173	0.0510637	-2.8234	0.00475177	0.0877273
MRRF	224.386	0.0803217	0.0284568	2.82258	0.00476385	0.0878551
TTL	682.39	0.102124	0.0362004	2.82107	0.00478632	0.0881335
RGP1	215.073	-0.106436	0.0377316	-2.82087	0.0047893	0.0881335
HS6ST2	0.787021	-0.689625	0.244526	-2.82026	0.00479854	NA
ABI1	1878.35	0.114756	0.0406971	2.81975	0.00480603	0.0883459
SPATA22	3.85157	-0.666306	0.236303	-2.8197	0.00480678	NA
MBL1P	16.9168	-0.278894	0.0989527	-2.81846	0.00482552	0.0884951
FAT3	950.44	-0.373013	0.132356	-2.81825	0.00482868	0.0884951
ST3GAL6	604.913	0.133004	0.0471957	2.81814	0.00483033	0.0884951
MIRLET7BHG	204.053	-0.197436	0.0700666	-2.81783	0.00483495	0.0884951
LOC101927825	22.3518	-0.321283	0.114034	-2.81744	0.00484078	0.0885067
LBP	4.56659	0.860466	0.305493	2.81664	0.00485282	NA
ORC4	510.831	-0.0800659	0.0284277	-2.81647	0.00485544	0.0886795
PFKFB2	475.98	0.102359	0.0363625	2.81497	0.00487825	0.0889201
MT1F	23.9434	0.280592	0.0996964	2.81446	0.00488588	0.0889201
FLJ25715	0.730834	-0.677478	0.240721	-2.81437	0.00488731	NA
LOC100506127	25.0201	-0.161101	0.0572426	-2.81435	0.00488758	0.0889201
GTF2E1	297.995	0.102536	0.0364349	2.81422	0.00488951	0.0889201
OLFM2	8.26705	-0.329702	0.117185	-2.81352	0.00490018	0.0889499
LOC101927032	8.91841	-0.475492	0.169025	-2.81315	0.00490589	0.0889499
CA5B	752.669	-0.165438	0.0588127	-2.81297	0.00490869	0.0889499
APLP1	18.4181	-0.286403	0.101831	-2.81253	0.00491532	0.0889499
RHOBTB2	176.382	-0.162974	0.0579501	-2.81231	0.0049187	0.0889499
LAMA4	3362.03	0.112382	0.0399661	2.81192	0.00492468	0.0889499
KIFAP3	777.915	-0.0893485	0.0317772	-2.81172	0.00492772	0.0889499
FAM212A	35.2584	-0.237211	0.0844154	-2.81004	0.00495356	0.0890863
TXNL4A	420.074	0.0908882	0.0323445	2.81	0.00495411	0.0890863
LOC101054525	20.8104	-0.324907	0.115626	-2.80998	0.00495439	0.0890863
CANX	13327.7	0.0752885	0.0267944	2.80987	0.00495622	0.0890863
PLIN4	8.41145	-0.485414	0.172777	-2.80949	0.00496203	0.0890967
TMTC1	1866.87	-0.196803	0.0700647	-2.80887	0.00497153	0.0891102
GSDMA	26.968	0.490999	0.174842	2.80824	0.00498127	0.0891102
CCDC77	144.529	0.100494	0.0357858	2.80822	0.00498157	0.0891102
MTHFD2	1141.19	0.0852738	0.0303672	2.80808	0.00498372	0.0891102
DPF2	236.016	-0.0939385	0.0334686	-2.80677	0.00500415	0.0893815
GRAMD3	429.069	-0.147546	0.0525754	-2.80637	0.00501033	0.0893904
MUM1	483.035	-0.109431	0.0389981	-2.80606	0.00501515	0.0893904
N6AMT1	92.0527	-0.170337	0.060734	-2.80465	0.00503716	0.0895782
PPAPDC3	68.6999	-0.181596	0.0647501	-2.80456	0.00503849	0.0895782
PDK2	132.41	-0.146314	0.0521789	-2.80409	0.00504591	0.0895782
PHGDH	112.325	-0.216419	0.0771811	-2.80404	0.00504673	0.0895782
CACNA1E	1.99972	-0.630943	0.225024	-2.80389	0.005049	NA
DKC1	447.623	0.0644768	0.0229988	2.80348	0.00505539	0.0895807
TMEM45A	344.766	0.108724	0.0387878	2.80306	0.00506206	0.0895807
TRIM21	313.72	0.101363	0.0361649	2.80282	0.00506587	0.0895807
CAMK2G	726.671	-0.169617	0.0605196	-2.80268	0.00506792	0.0895807
TMEM246	124.535	-0.241904	0.0863503	-2.80143	0.00508764	0.0898358
LINC00472	165.31	-0.202356	0.0722712	-2.79995	0.00511103	0.0901093
ADIPOR1	1850.59	0.104917	0.0374743	2.7997	0.00511506	0.0901093
IGSF8	142.53	-0.164475	0.0587646	-2.79888	0.00512803	0.0901093
DSC2	954.376	0.213792	0.0763898	2.7987	0.00513083	0.0901093
USP35	205.012	-0.190075	0.0679218	-2.79843	0.00513512	0.0901093
SYT6	5.7879	-0.331577	0.118491	-2.79834	0.00513666	0.0901093
RBBP8	363.381	0.115346	0.0412235	2.79805	0.00514118	0.0901093
DAG1	674.831	-0.146923	0.0525208	-2.79742	0.00515119	0.0901093
APLP2	8196.38	0.118167	0.0422422	2.79736	0.00515218	0.0901093
USP15	2087.97	0.0740148	0.0264624	2.79698	0.00515832	0.0901093
DIP2B	1335.43	0.0827917	0.0296024	2.79679	0.00516135	0.0901093
ATP8B4	1578.21	0.184068	0.0658543	2.79508	0.00518867	0.0903818
ARL11	187.278	0.208447	0.0745812	2.7949	0.00519151	0.0903818
PTX3	96.3891	0.308377	0.110339	2.79482	0.00519289	0.0903818
NHSL2	331.107	-0.166713	0.0596632	-2.79423	0.00520233	0.0904159
SLC26A10	32.5471	-0.290136	0.103841	-2.79404	0.00520548	0.0904159
ISYNA1	131.151	-0.240595	0.0861223	-2.79365	0.00521174	0.0904324
C5orf45	147.313	-0.125026	0.0447864	-2.79161	0.00524464	0.0907918
PTPRU	275.907	-0.134897	0.0483241	-2.7915	0.00524652	0.0907918
C11orf45	93.0333	0.181675	0.0650857	2.79132	0.00524936	0.0907918
SLC35F1	10.4345	-0.406556	0.145671	-2.79092	0.00525588	0.0907918
IL1RL2	13.7554	0.232122	0.0831861	2.7904	0.00526435	0.0907918
L1CAM	39.3209	0.378087	0.135506	2.79018	0.00526788	0.0907918
TANC1	1529.35	-0.159933	0.0573224	-2.79006	0.00526978	0.0907918
LURAP1	91.6115	-0.18494	0.0662999	-2.78944	0.00527987	0.0908736
ADAMTS9	752.976	-0.223622	0.0801936	-2.78853	0.00529481	0.0908847
FDFT1	449.523	-0.108552	0.0389412	-2.78758	0.00531039	0.0908847
SNORD29	6.68047	0.251689	0.0902921	2.7875	0.0053117	0.0908847
RUNX1T1	258.262	-0.164434	0.0589937	-2.78732	0.00531458	0.0908847
2024-03-01	83.1072	-0.222285	0.0797486	-2.78732	0.00531464	0.0908847
CST6	68.9538	-0.272144	0.097639	-2.78725	0.00531574	0.0908847
ADAMTSL3	1059.92	-0.272598	0.0978063	-2.78712	0.00531789	0.0908847
ATP9A	987.783	-0.202301	0.0725937	-2.78676	0.00532383	0.090895
TNNT1	22.1519	0.490524	0.176117	2.78521	0.0053493	0.0909539
GALC	1095	0.149792	0.0537815	2.7852	0.00534953	0.0909539
TOPBP1	905.852	0.0764654	0.0274546	2.78516	0.00535008	0.0909539
LOC102723354	5.57057	-0.342723	0.123053	-2.78516	0.00535018	0.0909539
PWARSN	396.312	-0.210112	0.075451	-2.78475	0.00535685	0.0909539
LOC101929130	29.4654	-0.362043	0.130016	-2.7846	0.00535934	0.0909539
SEMA4F	128.544	-0.148005	0.053168	-2.78373	0.00537381	0.0911085
SDC2	4055.33	0.120582	0.0433232	2.7833	0.00538083	0.0911367
TMEM231	73.719	-0.132069	0.047474	-2.78192	0.00540379	0.0913528
PAX5	6.3422	-0.476299	0.171241	-2.78145	0.00541162	0.0913528
IFNAR1	1914.39	0.0899006	0.0323235	2.78127	0.00541462	0.0913528
CYB5R4	769.446	0.144768	0.0520518	2.78122	0.00541542	0.0913528
CX3CR1	296.337	-0.206764	0.0743582	-2.78065	0.00542508	0.0913528
DUSP1	4432.95	-0.237509	0.0854164	-2.7806	0.00542578	0.0913528
SH3BP4	264.663	-0.136474	0.0490928	-2.77991	0.00543735	0.091457
SLN	10.3187	0.461794	0.166157	2.77926	0.00544824	0.0915449
TLN2	802.696	-0.186352	0.0670635	-2.77874	0.00545694	0.0915449
AOC4P	11.2703	-0.342387	0.123228	-2.77849	0.00546123	0.0915449
FARP2	306.241	-0.0844629	0.0304007	-2.77832	0.00546409	0.0915449
RAB13	547.579	0.0969301	0.0349044	2.77701	0.00548607	0.0918104
RP11-353N14.5	0.56784	-0.881837	0.317666	-2.77599	0.00550336	NA
STK32A	128.366	-0.280006	0.100868	-2.77596	0.00550385	0.0918104
BORA	105.784	0.127239	0.0458395	2.77574	0.00550757	0.0918104
MANBA	1426.5	0.107332	0.0386707	2.77554	0.00551103	0.0918104
NRD1	1885.35	0.0508957	0.0183399	2.77514	0.00551787	0.0918104
ABLIM1	947.281	-0.114564	0.0412868	-2.77483	0.0055231	0.0918104
FOS	2918.23	-0.372836	0.134381	-2.77446	0.0055293	0.0918104
CA9	6.06356	0.574388	0.207034	2.77437	0.00553091	0.0918104
KBTBD7	182.344	-0.11198	0.040364	-2.77426	0.00553273	0.0918104
ADAMTS17	53.6524	-0.162795	0.0586818	-2.77419	0.00553386	0.0918104
COL18A1	3178.42	-0.243614	0.0878558	-2.77288	0.00555618	0.0920889
MGC12916	18.981	0.268116	0.0967204	2.77207	0.00557006	0.0920889
EVI2A	1066.9	0.208005	0.0750386	2.77197	0.00557183	0.0920889
SNORD116-13	31.2169	-0.241219	0.0870228	-2.7719	0.00557293	0.0920889
FLJ46552	11.2646	-0.320305	0.115575	-2.77141	0.00558138	0.0920889
CASC10	10.1019	-0.235157	0.0848542	-2.77131	0.00558311	0.0920889
TMEM120B	139.944	-0.138599	0.0500298	-2.77032	0.00560009	0.0922299
PIGB	247.685	0.0852537	0.0307755	2.77018	0.0056025	0.0922299
SNUPN	189.93	0.0690709	0.0249394	2.76954	0.00561349	0.0923216
RAVER2	442.037	-0.241055	0.0870608	-2.76881	0.00562606	0.0923784
NUSAP1	158.566	0.241281	0.0871454	2.76871	0.0056278	0.0923784
MPZL1	1464	0.0511006	0.01846	2.76818	0.00563702	0.0924072
LOXL2	346.491	0.199834	0.0721947	2.76798	0.00564041	0.0924072
ERBB4	1096.72	-0.264046	0.0954453	-2.76647	0.00566668	0.0925614
MIR938	9.77357	-0.309081	0.111731	-2.76629	0.00566984	0.0925614
TAOK3	1379.09	0.103151	0.0372929	2.76597	0.00567533	0.0925614
RNF144A-AS1	1.66379	0.599306	0.216674	2.76594	0.00567591	NA
MAFK	621.722	-0.152898	0.0552799	-2.7659	0.00567664	0.0925614
NRIP1	2107.36	0.107535	0.038879	2.76588	0.00567701	0.0925614
ZNF365	127.512	-0.134901	0.048788	-2.76505	0.00569135	0.0927064
SORT1	4176.51	-0.122374	0.044276	-2.7639	0.00571154	0.0929124
RALGPS1	99.1615	-0.120382	0.0435583	-2.76371	0.00571491	0.0929124
AAED1	380.539	0.0840322	0.0304172	2.76266	0.00573331	0.0931226
PCBP4	218.85	-0.164331	0.0594993	-2.7619	0.00574658	0.0931524
F8	329.921	0.187598	0.0679278	2.76173	0.00574965	0.0931524
FANCI	160.068	0.140394	0.0508377	2.76162	0.00575157	0.0931524
XRN2	1737.73	0.0601811	0.0217986	2.76078	0.00576636	0.0932555
RTKN	55.4153	-0.1566	0.056726	-2.76064	0.00576889	0.0932555
KLHL21	337.93	-0.182922	0.0662687	-2.7603	0.00577481	0.0932626
C2orf91	6.69088	0.356993	0.129378	2.7593	0.00579253	0.093419
CDC7	92.7722	0.218662	0.0792503	2.75913	0.00579547	0.093419
CIB4	0.804005	-0.699805	0.25364	-2.75905	0.00579704	NA
BCAR3	196.271	-0.10202	0.0369876	-2.75821	0.00581191	0.0935657
FOXS1	119.636	-0.279341	0.101296	-2.75767	0.00582147	0.0935657
WBSCR17	40.8484	-0.420563	0.152519	-2.75745	0.00582537	0.0935657
MYO5B	225.865	-0.320685	0.1163	-2.75739	0.00582656	0.0935657
NYAP1	1.69237	-0.49268	0.178717	-2.75677	0.00583763	NA
MVK	57.0026	-0.128989	0.0468003	-2.75616	0.00584851	0.093788
SLC22A3	835.305	-0.280916	0.101929	-2.75599	0.00585142	0.093788
ARNTL2	614.176	0.111039	0.0402971	2.75551	0.00586003	0.0938231
MKRN2	393.574	-0.0485448	0.017619	-2.75526	0.00586463	0.0938231
SERPINB6	1358.08	0.0692247	0.0251332	2.75432	0.00588148	0.0940044
LINC00926	25.7164	-0.219353	0.0796532	-2.75385	0.00588988	0.0940502
SMO	66.9363	-0.197121	0.0715943	-2.75331	0.00589967	0.0941183
TRAPPC12	362.934	-0.065736	0.0238859	-2.75209	0.00592166	0.0943806
IL6	89.1696	0.480814	0.174773	2.75108	0.00593999	0.0945842
MPRIP	2929.05	-0.127573	0.0463871	-2.75017	0.00595635	0.0946443
RGL1	938.417	0.181262	0.0659171	2.74985	0.00596219	0.0946443
GAS6-AS2	62.8898	-0.210646	0.0766026	-2.74985	0.00596221	0.0946443
PBRM1	2655.19	0.0691225	0.0251387	2.74964	0.00596601	0.0946443
NPR2	285.823	-0.177412	0.0645418	-2.74879	0.00598154	0.0947096
KIAA1377	424.826	-0.18983	0.0690622	-2.74868	0.00598353	0.0947096
ACVR1B	290.319	0.101945	0.0370911	2.7485	0.00598681	0.0947096
PLCL1	682.682	-0.186434	0.0678391	-2.74818	0.00599273	0.0947152
C9orf96	4.97394	-0.272754	0.0992838	-2.74721	0.0060104	NA
LINC00893	116.195	-0.144428	0.0525804	-2.74679	0.00601809	0.0950278
BEX2	23.2812	-0.313251	0.114068	-2.74617	0.00602952	0.0951201
C14orf132	407.843	-0.243128	0.0885503	-2.74565	0.00603911	0.0951831
RNF43	9.19281	-0.266716	0.097162	-2.74506	0.00604994	0.0951925
ECT2	294.46	0.145258	0.0529198	2.74487	0.00605358	0.0951925
LOC101927559	35.0324	-0.271582	0.0989484	-2.74469	0.00605685	0.0951925
GLIPR2	878.331	0.14271	0.0520033	2.74426	0.00606474	0.0951925
GRAMD1B	148.344	0.230691	0.0840713	2.74399	0.00606965	0.0951925
PDGFD	1770.03	-0.21955	0.0800167	-2.7438	0.00607326	0.0951925
LOC101928742	7.85051	-0.236865	0.086364	-2.74263	0.00609487	0.0954433
CDK19	458.677	0.0706235	0.0257598	2.74161	0.00611386	0.095445
LOC101927957	5.34754	0.315031	0.114908	2.74159	0.00611429	0.095445
RAB31	4810.9	0.0740544	0.0270121	2.74153	0.00611541	0.095445
CDC25A	26.4145	0.204014	0.0744576	2.74	0.00614388	0.095445
EVA1C	180.984	-0.153312	0.0559554	-2.7399	0.00614572	0.095445
NUDT5	355.9	0.0739015	0.0269749	2.73964	0.00615067	0.095445
BRCA1	236.199	0.112059	0.0409029	2.73962	0.00615096	0.095445
PTPN3	452.247	-0.205812	0.0751243	-2.73962	0.00615103	0.095445
C1orf110	116.745	-0.284303	0.103787	-2.73928	0.00615732	0.095445
IL1R1	1822.85	0.139771	0.0510253	2.73924	0.00615813	0.095445
MIR8063	1.89198	-0.460991	0.168292	-2.73923	0.00615824	NA
RALA	825.234	0.189702	0.0692621	2.7389	0.00616446	0.095445
BBS1	247.518	-0.113694	0.0415131	-2.73874	0.0061675	0.095445
PYROXD2	101.433	-0.131621	0.0480713	-2.73803	0.00618085	0.095445
MLKL	412.594	0.103842	0.037927	2.73794	0.00618258	0.095445
EPHA4	439.246	-0.195288	0.0713288	-2.73785	0.00618419	0.095445
VSTM4	667.028	-0.20141	0.0735676	-2.73775	0.00618615	0.095445
WTIP	432.578	-0.259227	0.0946954	-2.73748	0.00619123	0.095445
FOXO6	2.1245	-0.474605	0.173381	-2.73736	0.00619343	NA
CCDC158	97.113	-0.220385	0.0805139	-2.73723	0.00619591	0.095445
HSBP1L1	68.8995	0.154595	0.0565102	2.7357	0.00622477	0.0957699
NCAPG	101.743	0.259868	0.0950018	2.7354	0.00623044	0.0957699
MLYCD	145.52	-0.0859857	0.0314365	-2.73522	0.00623388	0.0957699
LEPREL2	330.922	-0.172403	0.0630394	-2.73485	0.00624091	0.0957916
SRL	7.17211	-0.394443	0.144267	-2.73412	0.00625465	0.0958396
TPX2	129.733	0.214869	0.0785982	2.73377	0.00626138	0.0958396
ZNF778	197.786	-0.0787656	0.0288165	-2.73335	0.00626931	0.0958396
ZNF562	673.839	0.0565633	0.0206992	2.73263	0.00628301	0.0958396
PTPRS	569.3	-0.174911	0.0640094	-2.73258	0.00628402	0.0958396
ITGA9	984.697	-0.170372	0.062352	-2.73243	0.00628694	0.0958396
PLCB4	183.571	-0.308235	0.112808	-2.73237	0.00628796	0.0958396
LOC102723814	10.7496	-0.274484	0.100463	-2.7322	0.0062912	0.0958396
LINC00087	12.0508	-0.315776	0.115604	-2.73153	0.00630411	0.0958396
LOC102724833	48.247	0.273068	0.0999754	2.73136	0.00630743	0.0958396
NACAD	24.0902	-0.314476	0.115138	-2.7313	0.00630859	0.0958396
PNP	641.221	0.182188	0.0667078	2.73114	0.00631161	0.0958396
NUMBL	116.538	-0.201041	0.0736302	-2.73041	0.00632548	0.0959646
DNAH5	52.9387	-0.224603	0.0822841	-2.7296	0.0063411	0.0961158
C1orf86	125.304	-0.149328	0.0547317	-2.72837	0.00636487	0.0961158
LOC102724387	109.095	-0.216516	0.0793689	-2.72797	0.00637255	0.0961158
GDPD5	94.311	-0.194854	0.0714344	-2.72773	0.00637719	0.0961158
E2F1	31.8972	0.226135	0.0829029	2.72771	0.00637759	0.0961158
ANTXR1	7442.5	-0.197783	0.0725128	-2.72756	0.00638043	0.0961158
SULF2	1598.88	0.144557	0.0530033	2.72733	0.00638499	0.0961158
GNG7	36.7911	-0.168435	0.0617595	-2.72727	0.00638608	0.0961158
VMO1	360.548	0.328045	0.120285	2.72724	0.00638668	0.0961158
MIR4697HG	156.212	-0.331759	0.121659	-2.72697	0.00639191	0.0961158
SMTNL2	0.745127	-0.794139	0.291258	-2.72658	0.00639938	NA
AFAP1L2	98.6087	-0.179425	0.0658089	-2.72646	0.00640184	0.0961802
TSPYL2	370.679	-0.165975	0.0608913	-2.72577	0.00641525	0.0962536
FAM24B	12.3086	0.224564	0.08239	2.72562	0.00641804	0.0962536
DLG3	324.443	-0.19219	0.0705305	-2.72492	0.00643178	0.0963151
DECR1	479.167	0.0799655	0.029347	2.72483	0.00643345	0.0963151
PANX2	6.04005	-0.341643	0.125421	-2.72397	0.00645026	0.0964818
LOC101928612	1.39796	-0.549216	0.201624	-2.72396	0.00645034	NA
OTUD5	288.159	-0.0876391	0.0321817	-2.72326	0.00646419	0.0966053
SNX29P1	15.2193	-0.164099	0.0602674	-2.72285	0.00647222	0.0966405
APOOL	335.828	-0.111843	0.0411152	-2.72022	0.00652382	0.0970754
JPH2	474.326	-0.291723	0.107244	-2.72019	0.0065245	0.0970754
MS4A4E	158.258	0.216779	0.0796935	2.72016	0.00652508	0.0970754
ST18	98.2323	0.330413	0.12148	2.71989	0.00653034	0.0970754
PCDHGB3	92.4378	-0.181994	0.0669141	-2.71982	0.00653175	0.0970754
RIOK3	1529.71	0.070933	0.0260819	2.71963	0.00653557	0.0970754
FLJ34503	3.71444	-0.373753	0.137453	-2.71914	0.00654514	NA
AKAP1	587.113	-0.153404	0.0564213	-2.71891	0.00654975	0.0972012
FAT1	7402.38	-0.152297	0.0560208	-2.71858	0.00655637	0.0972148
LOC101927855	3.46957	-0.445557	0.163942	-2.71778	0.00657219	NA
CDIP1	81.6414	-0.172183	0.0633558	-2.71772	0.00657337	0.097382
FOXP4	66.0811	-0.22737	0.0836963	-2.71661	0.00659547	0.0976244
MOXD1	87.6601	0.355901	0.131099	2.71475	0.00663253	0.0980876
RPRML	5.06304	-0.471715	0.173764	-2.71468	0.00663401	NA
TSPAN2	587.296	-0.261834	0.0964652	-2.71429	0.00664184	0.0981022
RASL11B	87.1052	-0.261614	0.0964129	-2.71348	0.00665809	0.0981022
CPEB2-AS1	19.2059	-0.26078	0.0961063	-2.71346	0.00665853	0.0981022
DLGAP5	65.7564	0.280489	0.103382	2.71313	0.00666514	0.0981022
NCDN	79.4829	-0.178915	0.0659448	-2.7131	0.00666564	0.0981022
PTGIS	3700.23	-0.212509	0.0783303	-2.71298	0.00666809	0.0981022
LINC00994	0.683575	-0.677905	0.249951	-2.71215	0.00668484	NA
NLN	622.392	0.151478	0.0558825	2.71065	0.00671512	0.0987088
WFDC10B	2.68848	0.471902	0.174108	2.7104	0.00672017	NA
DEK	2299.21	0.0876693	0.0323584	2.70932	0.0067421	0.0987441
C11orf95	337.869	-0.157434	0.0581089	-2.7093	0.00674262	0.0987441
ALMS1	1918.52	-0.0970653	0.035827	-2.70928	0.00674299	0.0987441
PER1	375.09	-0.24805	0.0915618	-2.7091	0.00674667	0.0987441
TMEM181	1177.8	0.0518022	0.0191245	2.70868	0.00675523	0.0987441
QTRTD1	340.106	0.0628528	0.0232059	2.70848	0.00675916	0.0987441
FAM46C	566.741	-0.275286	0.101639	-2.70846	0.00675964	0.0987441
PCDHGB1	70.5059	-0.205966	0.0760532	-2.70818	0.00676526	0.0987441
TRAF3IP2-AS1	187.567	-0.09918	0.0366289	-2.7077	0.00677508	0.0987441
SYDE2	259.84	-0.25162	0.0929395	-2.70735	0.00678227	0.0987441
CD86	1232.3	0.216227	0.0798726	2.70715	0.00678636	0.0987441
THNSL1	109.86	-0.135216	0.049963	-2.70632	0.00680329	0.0987441
LOC101928171	9.10931	-0.316471	0.116946	-2.70613	0.00680725	0.0987441
RHBDL3	1.88749	-0.439154	0.162316	-2.70554	0.00681927	NA
ADPGK-AS1	8.50286	0.276242	0.102104	2.70549	0.00682034	0.0987441
LEO1	380.784	0.109478	0.0404726	2.70499	0.00683062	0.0987441
DCLRE1C	549.574	0.0731859	0.0270569	2.70488	0.0068328	0.0987441
CENPE	243.519	0.185139	0.0684627	2.70423	0.00684631	0.0987441
TPMT	501.745	0.13941	0.0515553	2.70408	0.00684939	0.0987441
CDV3	4210.62	0.0900815	0.0333136	2.70405	0.00684999	0.0987441
ZFYVE9	626.927	-0.158556	0.0586413	-2.70383	0.00685452	0.0987441
PRDM11	137.659	-0.20252	0.0749163	-2.70328	0.00686588	0.0987441
HAUS6	496.213	0.0739688	0.0273628	2.70326	0.00686637	0.0987441
FGD4	1990.31	0.0946373	0.0350131	2.70291	0.00687347	0.0987441
MIR6081	12.8769	-0.343863	0.127223	-2.70283	0.00687513	0.0987441
KIAA1161	34.2694	-0.204403	0.0756356	-2.70247	0.00688263	0.0987441
ANKRD37	180.707	-0.189234	0.0700241	-2.70241	0.00688383	0.0987441
FAM219B	946.081	-0.0812709	0.0300759	-2.7022	0.0068883	0.0987441
TRNAG10	0.85653	-0.765014	0.28311	-2.70218	0.00688861	NA
PLXNA4	353.915	-0.185504	0.0686559	-2.70194	0.00689359	0.0987441
PDCD7	257.401	-0.0705544	0.0261168	-2.70149	0.00690296	0.0987441
CCNB3	10.6405	0.222612	0.0824037	2.70148	0.00690317	0.0987441
LINC00894	144.771	-0.133693	0.0494988	-2.70094	0.00691438	0.0987441
TTC26	137.847	-0.0964823	0.0357218	-2.70094	0.00691445	0.0987441
ASPM	271.74	0.243514	0.0901632	2.70081	0.00691708	0.0987441
ESCO2	43.0067	0.261917	0.0969892	2.70048	0.00692399	0.0987441
PET112	186.573	0.099226	0.0367449	2.7004	0.00692561	0.0987441
GRAMD2	8.38156	-0.353203	0.130811	-2.7001	0.00693187	0.0987441
BRIP1	69.868	0.173209	0.0641494	2.70009	0.00693216	0.0987441
MTMR6	1370.33	0.0747001	0.0276757	2.69912	0.00695223	0.0988719
DOK4	253.821	-0.164979	0.0611236	-2.6991	0.00695275	0.0988719
CD55	1722.29	-0.185777	0.0688719	-2.69742	0.0069878	0.0992875
SNX24	432.32	0.125842	0.0466671	2.6966	0.00700522	0.0994519
UHRF1BP1	987.694	0.117624	0.0436249	2.69625	0.0070124	0.0994709
RP11-795J1.1	15.9259	-0.324891	0.120549	-2.6951	0.00703679	0.0995549
SNORD116-21	65.2945	-0.284794	0.105701	-2.69433	0.007053	0.0995549
SLC4A7	3066.85	0.101834	0.0378016	2.6939	0.00706203	0.0995549
SLC38A10	935.445	-0.09883	0.0366889	-2.69373	0.00706575	0.0995549
DRAM2	1121.64	0.142998	0.0530898	2.69351	0.00707032	0.0995549
TMOD3	1706.71	0.0806387	0.0299405	2.69329	0.00707498	0.0995549
CCL20	22.8203	0.427911	0.158888	2.69316	0.0070779	0.0995549
POLQ	102.936	0.225672	0.0837969	2.69308	0.0070795	0.0995549
MTSS1	950.538	0.198627	0.0737715	2.69247	0.00709251	0.0995549
MAPK6	971.545	0.0964959	0.0358421	2.69225	0.00709721	0.0995549
MBOAT2	193.388	-0.146003	0.0542346	-2.69206	0.0071012	0.0995549
RILPL1	203.587	-0.128024	0.047559	-2.69189	0.00710479	0.0995549
RRAD	243.173	-0.260556	0.0967937	-2.69187	0.00710519	0.0995549
MILR1	641.341	0.150061	0.0557508	2.69165	0.00710998	0.0995549
VPS8	1602.88	0.079625	0.029585	2.6914	0.0071153	0.0995549
GGT8P	12.8937	0.417369	0.155077	2.69138	0.00711578	0.0995549
XAB2	249.5	-0.102549	0.0381041	-2.69128	0.00711775	0.0995549
RP11-182I10.3	101.321	-0.1987	0.0738398	-2.69096	0.00712477	0.0995712
LRFN3	21.8717	-0.244211	0.0907881	-2.6899	0.0071474	0.0998056
HDAC6	523.608	-0.0623127	0.0231705	-2.68931	0.0071599	0.0998135
FGF14	24.8792	-0.273705	0.101796	-2.68876	0.00717184	0.0998135
LIF	45.4237	0.353256	0.131387	2.68867	0.00717373	0.0998135
GOLGA2P5	53.0274	-0.179599	0.0668028	-2.6885	0.00717743	0.0998135
LOC102724330	9.19763	-0.205412	0.0764058	-2.68844	0.00717876	0.0998135
OSMR	1617.89	0.128388	0.0477593	2.68823	0.00718315	0.0998135
FAM160A1	87.0495	-0.270854	0.100776	-2.68767	0.00719514	0.0998986
C1orf185	2.92162	-0.400991	0.149211	-2.68741	0.00720092	NA
PLA2G4A	301.952	0.101759	0.0378667	2.6873	0.00720325	0.0999296
ACRBP	30.2692	0.238942	0.0889288	2.6869	0.00721196	0.0999682
B4GALNT3	154.074	-0.211865	0.078859	-2.68663	0.00721778	0.0999682
CACNA1S	0.669565	-1.18878	0.442512	-2.68644	0.00722177	NA
MAFB	1476.44	0.22474	0.0836722	2.68596	0.00723214	0.100086
LOC101928303	1.00753	0.599014	0.223041	2.68566	0.00723863	NA
MYC	201.782	0.208784	0.0777496	2.68535	0.00724548	0.100189
LOC102723811	3.12541	-0.378805	0.141109	-2.68448	0.00726435	NA
IGF2BP3	38.3219	0.272045	0.101351	2.68419	0.00727053	0.100454
AC007392.3	2.69281	-0.4235	0.157821	-2.68342	0.00728743	NA
NPC1L1	4.98619	-0.392032	0.1461	-2.68332	0.0072896	NA
TRO	147.282	-0.180607	0.0673078	-2.68331	0.00728978	0.100516
SLC6A1	84.8385	-0.267626	0.0997375	-2.68331	0.00728984	0.100516
MAGI1	689.444	-0.143778	0.0535915	-2.68285	0.00729976	0.100516
WBP1	18.6546	-0.182332	0.0679651	-2.68272	0.00730253	0.100516
DGCR2	453.661	-0.125011	0.0466019	-2.68253	0.00730682	0.100516
MIR30C2	2.73464	-0.397206	0.148079	-2.68238	0.00730997	NA
SLC27A3	288.863	-0.109901	0.0409718	-2.68236	0.00731048	0.100516
AC011899.9	93.5304	0.244987	0.0913494	2.68186	0.00732132	0.100584
SLC6A16	53.7439	-0.186697	0.0696276	-2.68136	0.00733234	0.100619
RBL1	344.381	0.091944	0.0342958	2.68091	0.00734219	0.100619
C4BPB	6.8702	-0.393284	0.146705	-2.68078	0.007345	0.100619
DZIP1	493.312	-0.145213	0.0541743	-2.68047	0.00735187	0.100619
HOXA2	33.3828	-0.271894	0.101438	-2.68039	0.00735365	0.100619
TGFBI	5608.03	0.1658	0.0618626	2.68013	0.00735931	0.100619
RNF145	1464.57	0.0961573	0.0358875	2.67941	0.00737524	0.100647
NRGN	31.5917	-0.289742	0.108143	-2.67924	0.00737901	0.100647
LOC101928055	20.9481	-0.20838	0.0777762	-2.67923	0.00737915	0.100647
TENM1	32.8657	-0.300091	0.112038	-2.67847	0.00739594	0.100743
PRSS3	1.62399	0.62968	0.235094	2.67842	0.00739702	NA
GATSL3	44.218	-0.146076	0.0545428	-2.67819	0.00740203	0.100743
NARS	2355.71	0.08239	0.0307642	2.67811	0.00740389	0.100743
AZI1	108.322	-0.0975725	0.0364376	-2.6778	0.00741073	0.100755
SAT1	5979.38	0.215132	0.0803487	2.67748	0.00741782	0.100771
ACSBG2	4.39957	-0.452566	0.169042	-2.67723	0.00742327	NA
SPATA6	312.355	-0.112572	0.0420546	-2.6768	0.00743288	0.100895
LOC101927509	4.57301	-0.305461	0.114119	-2.67669	0.00743524	NA
C12orf5	504.053	0.118424	0.0442589	2.67571	0.00745711	0.101143
MT1E	326.782	0.197322	0.0737734	2.6747	0.00747958	0.101367
LOC101928806	2.7462	-0.342455	0.128064	-2.67409	0.00749318	NA
LOC100507336	38.707	-0.248216	0.0928294	-2.67389	0.00749763	0.10148
ALS2CR11	130.352	-0.24582	0.0919368	-2.6738	0.00749981	0.10148
BGN	3771.29	-0.229981	0.0860246	-2.67343	0.00750806	0.101511
SLC11A1	1384.62	0.29726	0.111218	2.67275	0.00752315	0.101627
LOC101928714	51.0484	-0.194386	0.0727368	-2.67246	0.00752971	0.101627
IL24	0.807721	1.36827	0.51201	2.67235	0.00753223	NA
2024-03-01	2229.41	0.211171	0.0790237	2.67225	0.00753455	0.101627
ARHGEF4	19.247	-0.299891	0.112305	-2.67032	0.00757793	0.101826
OSTF1	1291.85	0.14084	0.0527463	2.67014	0.00758188	0.101826
AHDC1	151.536	-0.224387	0.0840359	-2.67013	0.00758216	0.101826
RNF149	1840.96	0.119335	0.0446933	2.67009	0.00758308	0.101826
DMTN	50.4886	-0.301459	0.112908	-2.66996	0.00758604	0.101826
PRIM1	94.0054	0.118596	0.0444232	2.66969	0.0075921	0.101826
ZNF311	38.2394	0.11769	0.0440893	2.66934	0.00759999	0.101826
PRDM5	276.749	-0.178863	0.0670069	-2.66933	0.00760029	0.101826
FEM1B	2734.59	0.0818461	0.0306631	2.6692	0.00760315	0.101826
CHPF	555.092	-0.178821	0.0670026	-2.66887	0.00761078	0.101848
GJA4	73.0205	-0.252239	0.0945282	-2.66839	0.00762147	0.101908
PTPN21	578.753	-0.185419	0.0694961	-2.66805	0.00762929	0.101908
NOTCH3	1801.22	-0.233913	0.0876775	-2.66788	0.00763323	0.101908
ZNF544	300.827	-0.0634068	0.0237723	-2.66725	0.00764744	0.102018
LOC102724949	1.20818	-0.705361	0.264455	-2.66723	0.00764801	NA
GRM5	33.4795	-0.314237	0.117829	-2.66689	0.00765557	0.102038
SSBP2	790.744	-0.135758	0.0509092	-2.66666	0.00766091	0.102038
CTDSPL	804.122	-0.159295	0.0597628	-2.66545	0.00768857	0.102238
PCYT2	121.349	-0.116511	0.0437131	-2.66537	0.0076904	0.102238
KIF24	38.887	0.170537	0.0639978	2.66474	0.00770486	0.102238
C22orf39	267.491	-0.0870921	0.0326892	-2.66425	0.00771609	0.102238
LAMC3	12.9689	-0.365012	0.137017	-2.66398	0.00772215	0.102238
ITGB5	5693.12	-0.0963239	0.0361628	-2.66362	0.00773059	0.102238
PAG1	1652.1	0.143723	0.0539597	2.66353	0.00773262	0.102238
EIF2S2	1461.07	0.0995385	0.037372	2.66345	0.0077344	0.102238
SLC26A7	14.6773	-0.307544	0.115471	-2.66339	0.0077357	0.102238
TRIM56	445.932	-0.113994	0.0428053	-2.66309	0.00774265	0.102238
MIR3671	21.6745	-0.201867	0.0758054	-2.66297	0.00774545	0.102238
DAB2	4200.87	0.156023	0.0585999	2.66252	0.0077559	0.102238
PBX1	508.346	-0.210038	0.0788928	-2.66231	0.00776052	0.102238
RAP1B	2331.47	0.137558	0.0516703	2.66223	0.00776252	0.102238
SUN1	1630.76	-0.130683	0.0490906	-2.66207	0.00776607	0.102238
IFNAR2	664.216	0.117894	0.0442921	2.66174	0.00777375	0.10225
MATN3	36.5445	-0.276563	0.103914	-2.66146	0.00778019	0.10225
RGS17	81.2758	-0.222747	0.0836998	-2.66126	0.00778495	0.10225
AMOTL2	450.228	-0.1894	0.0711884	-2.66055	0.0078014	0.10237
AC005550.4	4.18911	-0.352784	0.132599	-2.66054	0.00780158	NA
PLXNA2	850.364	-0.144833	0.0544416	-2.66034	0.00780614	0.10237
IPW	341.795	-0.225988	0.0849632	-2.65983	0.00781791	0.102417
MIR4803	7.91916	-0.317443	0.119354	-2.65967	0.00782178	0.102417
TOP2A	334.074	0.236757	0.0890335	2.65919	0.00783295	0.102485
LOC100289455	21.0949	-0.152362	0.0573274	-2.65775	0.0078665	0.10279
MIR145	79.4712	-0.349053	0.131345	-2.65753	0.00787148	0.10279
ADARB1	1044.5	-0.145426	0.0547292	-2.65718	0.00787964	0.10279
FOXC1	837.314	-0.221897	0.0835094	-2.65715	0.00788046	0.10279
GSN	10699.3	-0.112615	0.0423869	-2.65685	0.00788753	0.102804
CCND1	2830.04	-0.113797	0.0428365	-2.65654	0.00789473	0.102819
SNORD116-5	1.02178	-0.623052	0.234632	-2.65544	0.0079205	NA
HNF4G	0.986011	-0.611228	0.230285	-2.65422	0.00794924	NA
CLEC4GP1	12.9657	0.413328	0.155755	2.65371	0.00796116	0.103493
FLJ22447	10.3542	0.268589	0.101214	2.65366	0.00796235	0.103493
SLC2A12	119.186	-0.285856	0.107725	-2.65356	0.00796476	0.103493
PRRT4	0.462801	-0.933079	0.351654	-2.6534	0.0079685	NA
FAM72B	10.9176	0.249573	0.0940623	2.65327	0.00797152	0.103502
KCTD1	95.8824	-0.147146	0.0554712	-2.65266	0.007986	0.103551
PTGS1	806.785	0.176423	0.0665093	2.6526	0.00798748	0.103551
CX3CL1	187.227	-0.217972	0.0822249	-2.65093	0.00802712	0.103888
RDH11	951.428	0.0817416	0.0308406	2.65046	0.00803832	0.103888
PARP14	5612.13	0.118121	0.044567	2.65042	0.00803918	0.103888
LRIG3	572.158	-0.160993	0.0607473	-2.65021	0.00804409	0.103888
RECK	552.313	-0.104362	0.0393831	-2.64993	0.00805084	0.103888
MKI67	536.549	0.264037	0.099644	2.64981	0.00805377	0.103888
CNN2	748.347	-0.155403	0.0586547	-2.64946	0.00806216	0.103888
GAS2L3	436.961	0.190236	0.0718084	2.64921	0.00806801	0.103888
YPEL4	14.3436	0.265717	0.100305	2.64908	0.00807106	0.103888
TSPYL1	1366.39	-0.0937559	0.0353974	-2.64867	0.00808103	0.103888
MCF2	73.0717	-0.236138	0.089156	-2.64859	0.00808275	0.103888
PCDHB4	59.1858	-0.235596	0.088957	-2.64843	0.0080867	0.103888
RUSC2	521.8	-0.156405	0.0590636	-2.64808	0.00809497	0.103916
AJUBA	180.493	-0.209716	0.0792086	-2.64765	0.00810537	0.103971
CR1	1327.05	0.276445	0.10444	2.64693	0.00812255	0.104113
C1orf198	1890.08	-0.169411	0.0640303	-2.64579	0.00814998	0.104232
SLBP	478.776	0.0806159	0.0304734	2.64545	0.00815829	0.104232
POU6F2	11.376	-0.324705	0.122746	-2.64533	0.0081611	0.104232
DCDC5	9.12725	0.260778	0.0985904	2.64506	0.0081676	0.104232
KIFC1	41.2766	0.244598	0.0924812	2.64484	0.008173	0.104232
BAZ1A	1171.57	0.128006	0.0483998	2.64477	0.00817459	0.104232
C7orf26	145.418	-0.102597	0.0387925	-2.64477	0.00817468	0.104232
SPHKAP	7.8746	-0.537166	0.203136	-2.64437	0.00818441	0.104243
LOC101929151	7.44825	-0.28399	0.107407	-2.64406	0.00819179	0.104243
IL8	866.803	0.443844	0.16787	2.64397	0.00819393	0.104243
ATP1B2	2.28532	-0.473482	0.179089	-2.64384	0.00819713	NA
FAM131A	114.469	-0.134882	0.0510265	-2.64336	0.00820866	0.104305
MPP6	413.206	-0.207101	0.0783503	-2.64326	0.00821108	0.104305
RP11-611D20.2	26.0684	-0.20143	0.0762781	-2.64073	0.0082728	0.104911
IL2RA	258.65	0.238748	0.0904116	2.64068	0.00827394	0.104911
GATA6	490.455	-0.171689	0.065021	-2.64052	0.008278	0.104911
HCLS1	1971.45	0.168594	0.0638544	2.64029	0.00828342	0.104911
STOM	3574.83	0.0594565	0.0225234	2.63977	0.0082963	0.104996
TBL1X	426.745	-0.166734	0.0631741	-2.63928	0.00830823	0.105069
C8orf34	168.929	-0.39308	0.148978	-2.63852	0.00832694	0.105186
PCDH7	4909.52	-0.263916	0.100032	-2.63832	0.00833167	0.105186
PXMP4	170.817	-0.104569	0.0396372	-2.63815	0.00833601	0.105186
LRP1B	9.88799	-0.311307	0.118016	-2.63783	0.00834376	0.105206
LOC101929485	1.52705	-0.548056	0.207783	-2.63764	0.0083485	NA
DENR	742.823	0.058779	0.0222876	2.63729	0.0083571	0.105228
BUB1B	81.9657	0.253595	0.0961585	2.63726	0.0083579	0.105228
LOC100506538	65.4639	-0.156985	0.0595519	-2.6361	0.00838653	0.105454
AMT	126.247	-0.137878	0.0523052	-2.63603	0.00838822	0.105454
LOC102724378	2.32683	0.403319	0.15301	2.63589	0.00839158	NA
CDHR4	2.89751	-0.393048	0.149144	-2.63536	0.00840492	NA
SLC16A9	85.3315	-0.317493	0.120475	-2.63534	0.00840518	0.105589
MIR5194	11.5238	0.274354	0.104125	2.63484	0.00841759	0.105616
IL10RB	686.016	0.125481	0.0476254	2.63476	0.00841976	0.105616
LOC101928657	30.925	-0.124752	0.0473535	-2.63447	0.00842676	0.10562
REEP1	114.917	-0.348595	0.132332	-2.63424	0.0084325	0.10562
RP11-701P16.5	45.4076	0.263942	0.100208	2.63394	0.00843992	0.105635
C1RL	618.049	0.108603	0.04124	2.63344	0.00845245	0.105703
EHMT2	293.357	-0.0941275	0.0357475	-2.63312	0.00846041	0.105703
ARHGAP18	2656.34	0.139332	0.052918	2.63298	0.00846391	0.105703
MIS18BP1	1087.01	0.121173	0.0460302	2.63246	0.00847696	0.105737
NAB2	302.517	-0.140232	0.0532721	-2.63237	0.00847906	0.105737
PCLO	38.2447	-0.442536	0.168162	-2.63161	0.0084982	0.105898
CHRNA3	4.82099	0.367457	0.139657	2.63114	0.00850995	NA
LOC100996598	2.56479	-0.458916	0.174423	-2.63106	0.008512	NA
SRGAP2B	118.996	0.105506	0.0401075	2.63058	0.00852396	0.106001
MICAL2	4418.02	-0.166677	0.0633702	-2.63021	0.00853322	0.106001
HMCN2	30.2705	-0.364323	0.13853	-2.62992	0.00854061	0.106001
TMEM50A	1328.44	0.0769925	0.0292765	2.62984	0.00854244	0.106001
AC147651.4	79.3005	0.155829	0.0592581	2.62966	0.00854707	0.106001
ATF6	1979.32	0.056865	0.021625	2.62959	0.00854869	0.106001
GPRC5A	60.1543	-0.303973	0.115602	-2.62947	0.00855173	0.106001
SLC4A1AP	542.389	0.0691296	0.0262921	2.62929	0.0085563	0.106001
RTCA	512.179	0.0625609	0.0237974	2.62889	0.00856632	0.106007
GOLGA8M	27.8735	-0.260902	0.09926	-2.62847	0.0085769	0.106007
PRX	61.1004	-0.183874	0.0699565	-2.6284	0.00857876	0.106007
C6orf223	2.25871	0.619617	0.235753	2.62825	0.00858266	NA
RP11-401P9.5	23.6337	-0.333684	0.126968	-2.62809	0.00858654	0.106007
MIR325	1.27064	-0.627601	0.238815	-2.62798	0.00858941	NA
MYLK3	15.4777	-0.196053	0.0746121	-2.62763	0.00859832	0.106007
MYO1G	710.257	0.231308	0.0880361	2.62742	0.00860357	0.106007
PLEC	9680.97	-0.119326	0.0454189	-2.62723	0.00860833	0.106007
PARD6B	47.0206	-0.183119	0.0697022	-2.62716	0.00860997	0.106007
ILK	1465.24	-0.126405	0.0481167	-2.62705	0.00861287	0.106007
PCDHGA5	56.2835	-0.186575	0.0710335	-2.62657	0.00862497	0.10608
RP11-40F8.2	0.977238	-0.605881	0.230832	-2.62478	0.00867058	NA
MRAP2	721.561	-0.314542	0.119847	-2.62453	0.00867688	0.106527
CYFIP2	584.745	-0.131917	0.0502651	-2.62442	0.00867961	0.106527
RGS6	5.25204	-0.414123	0.157807	-2.62423	0.00868441	0.106527
MYO1C	1496.95	-0.125277	0.04774	-2.62416	0.00868634	0.106527
ZNF250	306.004	-0.0876846	0.033434	-2.62262	0.00872563	0.106901
RPS6KL1	73.8217	-0.171784	0.0655045	-2.62247	0.00872939	0.106901
HOXA3	33.9292	-0.279451	0.106608	-2.62129	0.00875987	0.107197
JUP	136.889	-0.178542	0.0681203	-2.62098	0.00876765	0.107215
SLC14A1	1491.75	-0.262474	0.100167	-2.62037	0.00878341	0.107298
LOC102724935	31.172	-0.135676	0.0517802	-2.62023	0.0087871	0.107298
DKFZp434J0226	1.2598	-0.657132	0.250869	-2.61942	0.00880787	NA
TLN1	13315	-0.109417	0.0417732	-2.61931	0.00881073	0.107488
SOBP	152.776	-0.190342	0.0726737	-2.61914	0.00881525	0.107488
KIF14	79.5614	0.232212	0.0886744	2.6187	0.0088265	0.107498
MAN1A1	2732.65	0.115604	0.0441469	2.61862	0.00882868	0.107498
FOXL1	247.976	-0.184281	0.0703922	-2.61792	0.00884682	0.107595
DHCR7	65.1599	-0.158762	0.0606464	-2.61782	0.00884928	0.107595
TMEM69	180.067	0.0870512	0.0332578	2.61746	0.00885857	0.107622
ROPN1B	1.56616	-0.603636	0.230622	-2.61743	0.00885943	NA
CASC18	13.5046	-0.302312	0.115512	-2.61714	0.00886708	0.107622
MIR650	75.2441	-0.510268	0.194982	-2.617	0.00887054	0.107622
ATP12A	1.04996	-0.806856	0.308327	-2.61689	0.00887354	NA
KIAA1551	3805.69	0.10142	0.0387609	2.61656	0.00888204	0.107653
CHD1L	804.723	0.0586947	0.0224346	2.61626	0.00888999	0.107653
ATP6V1D	808.184	0.105118	0.040181	2.6161	0.00889401	0.107653
CLCN3	1350	0.0722979	0.0276389	2.6158	0.00890186	0.107653
ZNF471	301.341	-0.139387	0.0532923	-2.61552	0.00890921	0.107653
VIPAS39	403.931	0.0502918	0.0192287	2.61545	0.00891097	0.107653
COPRS	542.488	-0.133259	0.0509665	-2.61464	0.00893204	0.107797
SBSN	4.16438	0.582148	0.222653	2.61459	0.00893339	NA
MEIS2	212.661	-0.169816	0.0649609	-2.61412	0.00894567	0.107797
CEP170B	161.527	-0.183409	0.0701629	-2.61404	0.00894773	0.107797
TBC1D8	482.658	0.131535	0.050319	2.61402	0.00894827	0.107797
C8orf46	25.9323	-0.226866	0.0868131	-2.61327	0.00896796	0.107958
LOC388210	16.6144	-0.277841	0.106353	-2.61244	0.00898981	0.108078
TNFSF8	421.81	0.195121	0.0746902	2.61241	0.00899066	0.108078
LOC100128164	2.9095	-0.387453	0.148365	-2.61148	0.00901503	NA
OSBPL8	5669.03	0.119654	0.0458226	2.61124	0.00902156	0.108373
KCNAB1	416.7	-0.24018	0.0919959	-2.61077	0.00903383	0.108408
IGLON5	4.19683	0.50989	0.195315	2.61061	0.00903808	NA
IRS1	228.615	-0.182438	0.0698879	-2.61043	0.00904281	0.108408
LIG3	337.482	-0.062158	0.0238116	-2.6104	0.00904351	0.108408
OR5P3	1.6476	-0.543907	0.20841	-2.60979	0.00905983	NA
HIP1R	227.671	-0.156011	0.0597842	-2.60957	0.00906572	0.108507
PTOV1	261.992	-0.130241	0.0499119	-2.60941	0.00906993	0.108507
SPAG5	118.679	0.166733	0.0638978	2.60937	0.0090709	0.108507
LOC100294145	185.676	0.0945768	0.0362571	2.60851	0.00909382	0.108704
RP11-365O16.6	4.66062	-0.324346	0.124362	-2.60808	0.00910521	NA
TCTA	240.827	-0.0893061	0.0342432	-2.60799	0.0091075	0.108723
AGPAT6	1158.81	0.0691455	0.0265132	2.60797	0.00910811	0.108723
CRTAC1	1589.79	0.208658	0.0800233	2.60747	0.00912139	0.108805
CTNNA3	37.0506	-0.338586	0.129877	-2.60696	0.00913487	0.108806
LOC100129617	18.6238	0.269893	0.10353	2.6069	0.0091365	0.108806
DEPDC1	35.7736	0.266466	0.102237	2.60636	0.00915114	0.108806
LOC101928352	5.38508	-0.31352	0.120303	-2.6061	0.00915803	0.108806
PIGL	169.513	-0.0877537	0.0336762	-2.60581	0.00916583	0.108806
LOC102723602	11.0818	0.276522	0.106118	2.6058	0.00916612	0.108806
EXD3	125.754	-0.167098	0.0641314	-2.60556	0.00917241	0.108806
FZD5	182.344	0.13592	0.0521654	2.60555	0.00917263	0.108806
LRRC16A	804.2	-0.149373	0.0573435	-2.60489	0.00919048	0.108942
TADA2B	340.55	-0.0587162	0.0225501	-2.60382	0.00921922	0.108981
FAM192A	727.971	0.0533199	0.020478	2.60377	0.00922048	0.108981
NAMA	0.961388	-0.566408	0.217538	-2.60373	0.00922166	NA
PPBP	177.445	0.52031	0.199835	2.60369	0.0092225	0.108981
LOC102724574	1.32056	-0.524058	0.201279	-2.60364	0.00922403	NA
TOR1B	441.345	0.0685442	0.0263278	2.6035	0.00922784	0.108981
TSIX	13.2819	0.883805	0.339526	2.60305	0.0092398	0.108981
DUSP27	151.429	-0.324431	0.124637	-2.60301	0.00924089	0.108981
MYLK	8742.87	-0.205791	0.0790697	-2.60265	0.00925053	0.108981
AOC2	9.15925	-0.263913	0.101405	-2.60256	0.00925314	0.108981
SRF	350.41	-0.141651	0.0544301	-2.60243	0.00925645	0.108981
KCNQ5-IT1	60.0022	-0.211139	0.0811329	-2.60238	0.00925784	0.108981
SSH3	132.323	-0.141157	0.0542512	-2.6019	0.00927076	0.109058
GAMT	72.0057	-0.190576	0.0732523	-2.60165	0.00927777	0.109065
FAM19A1	3.0593	-0.347626	0.133621	-2.60158	0.00927965	NA
EXPH5	100.999	-0.251893	0.0968793	-2.60007	0.0093205	0.109474
LOC102724718	10.6182	0.249511	0.0959701	2.59989	0.00932541	0.109474
CMTM6	2326.28	0.124998	0.0480868	2.59943	0.00933792	0.109536
ACADL	187.549	-0.332578	0.127953	-2.59922	0.00934356	0.109536
FGF11	17.9216	0.352479	0.135652	2.5984	0.0093659	0.109657
PABPC4L	72.1285	-0.254583	0.0979792	-2.59834	0.00936769	0.109657
MLLT11	82.8171	0.126726	0.048776	2.59813	0.00937323	0.109657
FAM91A1	2151.89	0.0806111	0.031043	2.59676	0.00941086	0.110022
MOV10L1	49.3181	-0.193677	0.0745972	-2.59631	0.00942317	0.110054
C5orf54	157.392	-0.152063	0.0585722	-2.59616	0.00942733	0.110054
CENPF	395.162	0.21769	0.0838588	2.59591	0.00943398	0.110054
VPS33A	408.489	0.0652107	0.0251229	2.59567	0.0094408	0.110054
EPS8L2	166.087	-0.168535	0.0649341	-2.59548	0.00944591	0.110054
C3orf67	8.54385	0.28435	0.10958	2.5949	0.00946188	0.110081
VGLL4	916.418	-0.0917512	0.035361	-2.5947	0.00946727	0.110081
COG1	275.813	-0.070525	0.0271805	-2.59469	0.00946763	0.110081
TRHDE-AS1	9.52279	-0.36814	0.141941	-2.59361	0.00949751	0.110353
LOC100132815	179.709	-0.152683	0.0588779	-2.59321	0.00950839	0.110404
HECA	1533.39	0.0475525	0.0183416	2.59261	0.00952518	0.110438
CXCR5	4.60626	-0.421057	0.162415	-2.59248	0.00952867	NA
IFT172	519.683	-0.0751691	0.0289969	-2.59232	0.00953321	0.110438
FLVCR2	424.447	0.236611	0.0912758	2.59226	0.00953471	0.110438
MAP1LC3A	57.9523	-0.180188	0.0695174	-2.59198	0.00954258	0.110438
CYP4X1	352.404	-0.229268	0.0884803	-2.59118	0.00956481	0.110438
LRRN3	55.9727	-0.237274	0.091621	-2.58973	0.00960507	0.110438
CPZ	20.8486	0.39842	0.153881	2.58913	0.00962177	0.110438
MIR143HG	610.91	-0.273536	0.105651	-2.58905	0.00962415	0.110438
CENPU	78.6701	0.188716	0.0728907	2.58903	0.00962459	0.110438
PPP1R3C	2297.98	-0.270489	0.10448	-2.5889	0.00962829	0.110438
SHCBP1	82.1817	0.193262	0.0746537	2.58878	0.00963165	0.110438
ZDHHC6	628.299	0.0566293	0.0218766	2.58858	0.00963726	0.110438
TRIM9	17.0022	0.280883	0.108517	2.58837	0.00964306	0.110438
MRC1	4414.92	0.216994	0.0838351	2.58834	0.00964386	0.110438
CASC5	183.199	0.214437	0.0828476	2.58833	0.00964412	0.110438
MTTP	16.7234	-0.430087	0.166167	-2.58829	0.0096454	0.110438
FAM111A	937.979	0.0694709	0.0268414	2.5882	0.00964784	0.110438
PID1	585.536	-0.17488	0.0675709	-2.58809	0.00965084	0.110438
ITGA1	5884.94	-0.211667	0.081786	-2.58806	0.00965186	0.110438
TMEM50B	776.27	-0.0901219	0.0348255	-2.58781	0.0096587	0.110438
LOC102723577	13.3942	-0.497773	0.192367	-2.58762	0.00966402	0.110438
BMPR1B	324.248	-0.25023	0.0967209	-2.58713	0.0096778	0.110438
ATP6V1C2	7.19067	-0.38289	0.148028	-2.58661	0.00969262	0.110438
DOPEY2	849.368	0.167594	0.0647951	2.58652	0.00969501	0.110438
FAM133A	44.3355	-0.230493	0.0891221	-2.58626	0.00970238	0.110438
RNF207	91.8321	-0.164201	0.0634937	-2.5861	0.00970677	0.110438
BSN	8.90402	-0.286943	0.110957	-2.58608	0.00970735	0.110438
HADHA	2306	0.060496	0.023396	2.58575	0.00971681	0.110438
RGS11	43.7541	-0.239847	0.0927575	-2.58574	0.00971707	0.110438
GDE1	790.745	0.0875617	0.0338633	2.58574	0.00971711	0.110438
HJURP	35.1082	0.257108	0.0994362	2.58566	0.00971923	0.110438
EPHB6	59.8669	-0.160462	0.0620631	-2.58546	0.0097248	0.110438
PTCHD4	228.59	-0.172214	0.0666208	-2.58499	0.00973828	0.110438
MTCH2	790.11	0.0857144	0.0331603	2.58485	0.00974222	0.110438
HIRIP3	94.5922	-0.100791	0.0389943	-2.58477	0.00974444	0.110438
ST6GAL2	1266.48	-0.28547	0.110452	-2.58456	0.00975048	0.110438
RCAN2	1716.98	-0.238021	0.0920949	-2.58452	0.00975138	0.110438
MX1	1575.76	0.18912	0.0732088	2.5833	0.00978609	0.11063
RRM2	153.074	0.281527	0.108996	2.58292	0.0097969	0.11063
ARNTL	203.805	0.16166	0.0625908	2.58281	0.00979986	0.11063
DCLK2	293.217	-0.188759	0.0730904	-2.58255	0.00980736	0.11063
MIR497HG	114.429	-0.221386	0.0857253	-2.5825	0.00980867	0.11063
IGF1R	1446.31	-0.162013	0.0627371	-2.58241	0.00981133	0.11063
PHF2	400.466	-0.111734	0.0432706	-2.58221	0.00981687	0.11063
IRX3	17.3071	-0.2101	0.0813738	-2.58191	0.00982556	0.11063
KCNMB1	150.887	-0.195293	0.0756437	-2.58175	0.00983001	0.11063
IRF2BP1	139.066	-0.121295	0.0469839	-2.58163	0.00983337	0.11063
FLRT2	718.563	-0.155448	0.0602201	-2.58133	0.00984209	0.110652
TFAP2A	20.916	-0.272497	0.105573	-2.58111	0.00984834	0.110652
ZRANB2-AS1	3.98061	-0.343497	0.133115	-2.58047	0.00986672	NA
BCO2	83.7839	-0.135992	0.0527082	-2.5801	0.00987713	0.110903
DNAH8	4.09132	-0.368701	0.142908	-2.58	0.00988009	NA
ORC6	29.7195	0.187752	0.0727775	2.57981	0.00988536	0.110922
RP11-475O6.1-2	10.6876	-0.289957	0.112415	-2.57935	0.00989874	0.110994
FAM127C	55.7265	-0.166726	0.0646456	-2.57907	0.00990654	0.110994
RTDR1	0.940047	-0.572933	0.222166	-2.57885	0.00991288	NA
NSUN5P2	104.322	-0.117257	0.0454686	-2.57885	0.00991304	0.110994
GPR173	26.8178	-0.216279	0.0838757	-2.57856	0.00992127	0.110994
HEXB	3748.86	0.165305	0.0641125	2.57836	0.009927	0.110994
MORF4L2-AS1	8.50672	-0.226238	0.0877612	-2.57788	0.00994093	0.110994
RP6-109B7.3	156.424	-0.116583	0.0452292	-2.5776	0.00994893	0.110994
TPM3	3753.35	0.144823	0.0561862	2.57756	0.00995015	0.110994
SCMH1	420.39	-0.125035	0.0485095	-2.57755	0.00995046	0.110994
DHRS4-AS1	188.081	-0.0680166	0.0263935	-2.57702	0.00996562	0.11109
RGS7BP	240.016	-0.259265	0.100641	-2.57615	0.00999083	0.111291
ERRFI1	1420.55	0.133564	0.0518547	2.57574	0.0100025	0.111291
CD97	1175.49	-0.107794	0.0418509	-2.57566	0.0100049	0.111291
BRCC3	382.565	0.0728474	0.0282863	2.57536	0.0100134	0.111291
GABRA2	1.40624	-0.606139	0.235367	-2.5753	0.0100153	NA
MGAT4A	3076.52	0.138438	0.0537567	2.57526	0.0100163	0.111291
PCSK1	21.685	0.324059	0.125856	2.57483	0.0100289	0.111357
PPFIA2	295.515	-0.211524	0.0821613	-2.5745	0.0100386	0.111357
OAS1	606.193	0.208684	0.0810615	2.57438	0.0100419	0.111357
FAM13C	185.637	-0.186472	0.0724474	-2.57389	0.0100563	0.111428
CNKSR2	30.0999	-0.26004	0.101037	-2.57371	0.0100613	0.111428
RP11-208N14.4	2.0175	-0.562618	0.218619	-2.57351	0.0100673	NA
ARPP21	24.6819	-0.379064	0.147305	-2.57332	0.0100728	0.111482
RP11-696N14.1	242.713	-0.215181	0.0836348	-2.57287	0.010086	0.111556
OR2AE1	2.67315	0.444959	0.172951	2.57275	0.0100893	NA
CTBP2	933.13	-0.0472088	0.0183565	-2.57178	0.0101176	0.111686
LOC101929562	6.03579	-0.313863	0.122048	-2.57164	0.0101219	0.111686
MTM1	485.152	0.0761348	0.0296082	2.57141	0.0101284	0.111686
TRIP6	537.717	-0.100323	0.0390146	-2.57141	0.0101285	0.111686
CYTL1	192.021	-0.337314	0.131182	-2.57134	0.0101306	0.111686
ATF3	590.688	-0.271947	0.105774	-2.57102	0.0101398	0.111715
LINC00452	2.96045	-0.445986	0.173471	-2.57095	0.0101419	NA
PCDH20	130.585	-0.470104	0.182878	-2.57058	0.0101528	0.111786
P2RY1	109.465	0.207354	0.0806746	2.57025	0.0101625	0.11182
OASL	89.4398	0.229834	0.0894294	2.57001	0.0101696	0.111826
BNIP3L	3608.38	0.0764144	0.0297432	2.56914	0.0101952	0.112025
ZNF223	139.128	0.0751296	0.0292473	2.56877	0.0102059	0.112025
TMEM204	325.396	-0.17985	0.0700155	-2.56872	0.0102075	0.112025
ROPN1L	2.00777	-0.462717	0.18015	-2.5685	0.0102138	NA
C21orf49	22.5734	-0.156079	0.060784	-2.56777	0.0102354	0.112183
HCFC1R1	78.6928	-0.243654	0.0948956	-2.5676	0.0102406	0.112183
SP100	2781.22	0.0625187	0.0243494	2.56756	0.0102416	0.112183
OR2C3	0.550639	0.845318	0.329248	2.56742	0.0102458	NA
FSTL5	0.560669	-0.949287	0.369814	-2.56693	0.0102603	NA
ADAMTS7	176.094	-0.177193	0.0690326	-2.5668	0.0102641	0.112357
TMEFF2	14.7985	-0.499684	0.194737	-2.56595	0.0102895	0.112392
MITF	1134.88	0.153074	0.0596602	2.56577	0.0102947	0.112392
GPC1	295.69	-0.161842	0.0630796	-2.56568	0.0102975	0.112392
EVI5L	85.8871	-0.12879	0.0502057	-2.56524	0.0103104	0.112392
CRELD2	283.796	-0.0823234	0.0320923	-2.56521	0.0103115	0.112392
AURKA	70.3743	0.201022	0.0783663	2.56516	0.0103127	0.112392
IGFBP6	1047.79	-0.211084	0.0822895	-2.56514	0.0103135	0.112392
FAM117B	199.856	-0.102397	0.039928	-2.56455	0.010331	0.112511
RBPMS2	3.0325	-0.497538	0.194042	-2.56407	0.0103453	NA
XPNPEP1	786.75	0.0574179	0.0223949	2.56388	0.0103509	0.112655
BMS1P5	79.1932	-0.169754	0.0662239	-2.56334	0.0103672	0.112657
RALBP1	915.614	0.044645	0.017417	2.5633	0.0103683	0.112657
USP30	201.351	-0.0661171	0.0257946	-2.56321	0.0103709	0.112657
CARD8	826.595	0.130397	0.0508811	2.56279	0.0103836	0.112723
MRGPRF	119.231	-0.280125	0.109402	-2.5605	0.0104522	0.113395
GGT7	131.983	-0.160683	0.062778	-2.55955	0.0104808	0.113634
LOC100507236	1.20229	0.568811	0.222247	2.55937	0.0104863	NA
LOC100996255	58.2933	-0.154022	0.0601808	-2.55931	0.0104879	0.113638
PHF19	405.329	-0.0910079	0.0355697	-2.55858	0.01051	0.113744
NUBP2	142.614	-0.150075	0.0586562	-2.55855	0.0105111	0.113744
GRPEL1	281.234	0.079204	0.0309607	2.55821	0.0105212	0.113782
MIR29B1	1.48977	-0.458327	0.179193	-2.55773	0.0105358	NA
DUOXA1	3.34086	0.3801	0.148669	2.55668	0.0105675	NA
TFAP2A-AS1	3.3716	-0.360569	0.141043	-2.55646	0.0105744	NA
FAM96A	666.727	0.160099	0.0626258	2.55644	0.0105748	0.114289
GBP7	2.81154	0.503421	0.196931	2.55633	0.0105784	NA
HOXA4	4.32105	-0.299742	0.117284	-2.5557	0.0105975	NA
SNORD116-8	7.58044	-0.324435	0.126949	-2.55563	0.0105995	0.11438
GSTM2	101.418	-0.177866	0.0695981	-2.55562	0.0105999	0.11438
MYO18B	218.719	-0.295374	0.115584	-2.5555	0.0106034	0.11438
RAB6B	61.511	-0.155258	0.0607755	-2.55462	0.0106304	0.114478
LOC152225	6.34419	0.277314	0.108558	2.55452	0.0106335	0.114478
EPM2A	232.644	-0.110979	0.043449	-2.55423	0.0106421	0.114478
FAM71A	7.39324	-0.573193	0.224419	-2.55412	0.0106457	0.114478
CASP4	1201	0.120597	0.0472181	2.55403	0.0106483	0.114478
BTBD6	355.034	-0.0911591	0.0356943	-2.55388	0.0106529	0.114478
KCTD10	1337.46	-0.136559	0.053493	-2.55285	0.0106846	0.114747
LXN	330.531	0.174862	0.0685184	2.55204	0.0107093	0.114939
PGAP3	79.241	-0.147572	0.0578684	-2.55013	0.0107684	0.1155
SPTAN1	6370.47	-0.0813777	0.0319144	-2.54987	0.0107762	0.115512
STRC	3.87173	-0.317755	0.124648	-2.54923	0.0107962	NA
ZNF26	337.055	0.0526942	0.0206785	2.54826	0.0108263	0.115965
TMEM67	246.19	-0.0917188	0.0359954	-2.54807	0.0108321	0.115965
ASB1	531.262	-0.0925028	0.0363066	-2.54783	0.0108397	0.115973
MBLAC1	15.0003	-0.170596	0.066976	-2.54713	0.0108614	0.116133
MIR28	8.7269	-0.240833	0.0945687	-2.54664	0.0108765	0.116221
LOC400548	2.84686	0.380712	0.149528	2.5461	0.0108934	NA
CD300E	136.023	0.301259	0.118371	2.54504	0.0109266	0.116642
ST8SIA4	1337.68	0.172959	0.0679621	2.54494	0.0109296	0.116642
LDB1	593.295	-0.0931418	0.0366025	-2.54468	0.0109377	0.116656
SOX12	23.9603	-0.229979	0.0903973	-2.54409	0.0109563	0.11678
MTMR11	203.561	-0.205546	0.0808082	-2.54363	0.0109708	0.116855
CCDC88A	5549.44	0.133725	0.0525767	2.54343	0.010977	0.116855
NOV	7595.9	-0.278666	0.109584	-2.54294	0.0109924	0.116926
SMPDL3A	526.404	0.269047	0.105808	2.54278	0.0109974	0.116926
RAMP1	530.731	-0.286515	0.11269	-2.54251	0.011006	0.116944
LOC100506731	16.631	-0.204727	0.0805461	-2.54173	0.0110304	0.11713
LOC102724921	1.81199	0.493765	0.194291	2.54136	0.0110421	NA
C15orf59	10.4829	-0.309897	0.121942	-2.54135	0.0110425	0.117186
LOC102723327	10.3135	-0.211823	0.0833799	-2.54045	0.0110709	0.117414
ZNF71	160.791	-0.0714084	0.0281146	-2.53991	0.0110882	0.117509
COBLL1	1056.49	-0.161806	0.0637099	-2.53973	0.0110937	0.117509
TTBK1	0.961873	-0.718704	0.283132	-2.5384	0.011136	NA
PRPF40B	114.647	-0.167364	0.065934	-2.53836	0.0111373	0.117898
MAGED1	554.508	-0.113952	0.0448972	-2.53807	0.0111467	0.117923
SYTL3	165.588	0.18547	0.0730818	2.53784	0.0111539	0.117923
ARMCX4	384.21	-0.134208	0.0528871	-2.53763	0.0111605	0.117923
CECR7	5.11965	-0.312573	0.123197	-2.53719	0.0111747	NA
LOC101928388	0.838413	-0.609774	0.240347	-2.53706	0.0111789	NA
C14orf1	85.4643	-0.0980384	0.0386545	-2.53628	0.0112038	0.118307
GNRH1	113.131	-0.157719	0.0621958	-2.53584	0.0112178	0.118381
OVCH1	24.7098	-0.224626	0.0886215	-2.53467	0.0112554	0.118577
LRFN5	6.88504	-0.35692	0.140815	-2.53467	0.0112555	0.118577
COL6A3	14902.2	0.192305	0.0758715	2.53461	0.0112573	0.118577
LRRFIP1	4480.69	0.0658517	0.025985	2.53421	0.01127	0.118638
SLC16A8	4.75649	-0.316659	0.124972	-2.53385	0.0112818	NA
MALRD1	33.8065	-0.272492	0.107553	-2.53357	0.0112908	0.118784
ACBD4	63.7799	-0.17065	0.0674033	-2.53177	0.0113488	0.119291
LAIR1	1778.74	0.197849	0.0781549	2.5315	0.0113576	0.119291
PRELP	1827.25	-0.21129	0.0834668	-2.53142	0.0113601	0.119291
HEY2	258.836	-0.245211	0.0968861	-2.53092	0.0113764	0.119368
GK	1028.26	0.213306	0.0842853	2.53077	0.0113814	0.119368
HADHB	1372.44	0.0773896	0.0305844	2.53037	0.0113944	0.119397
ADAM33	170.757	-0.390455	0.154316	-2.53024	0.0113986	0.119397
KIAA0922	668.83	-0.109154	0.0431448	-2.52994	0.0114081	0.119397
PHYHD1	72.8593	-0.177911	0.0703262	-2.5298	0.0114127	0.119397
ZNF662	195.276	-0.149087	0.058937	-2.5296	0.0114193	0.119397
GCSH	47.6437	-0.112969	0.0446648	-2.52926	0.0114302	0.119439
LOC101929409	3.15688	-0.353395	0.139737	-2.529	0.0114386	NA
CACFD1	76.7258	-0.190008	0.0751402	-2.52871	0.0114482	0.119552
WWTR1-AS1	3.58047	-0.311681	0.123269	-2.52847	0.0114561	NA
LOC102724554	376.002	-0.183925	0.0727427	-2.52843	0.0114575	0.119554
MARVELD1	327.171	-0.184196	0.0728545	-2.52828	0.0114624	0.119554
NSMAF	945.959	0.0806464	0.0319022	2.52793	0.0114738	0.1196
TMEM177	32.2605	-0.113776	0.0450164	-2.52744	0.0114896	0.119692
DFNB59	44.1933	-0.132014	0.0522507	-2.52654	0.0115193	0.119927
PLXNC1	2886.73	0.187111	0.0740666	2.52625	0.0115288	0.119927
SNORD99	13.0306	0.212207	0.0840053	2.52611	0.0115334	0.119927
ARHGAP11B	20.7764	0.197396	0.0781549	2.5257	0.0115469	0.119982
DTX3L	1297.07	0.118979	0.0471109	2.52552	0.0115527	0.119982
METTL4	227.174	0.0619388	0.0245307	2.52495	0.0115714	0.120057
PIWIL2	28.4977	-0.229278	0.0908135	-2.52471	0.0115792	0.120057
CROT	362.988	-0.0827332	0.0327701	-2.52466	0.0115811	0.120057
ENOPH1	389.632	0.0685223	0.0271494	2.5239	0.0116061	0.120192
LINC00888	79.6957	0.102964	0.0408001	2.52363	0.011615	0.120192
LOC101927486	18.2348	-0.297235	0.11779	-2.52343	0.0116217	0.120192
C6orf62	3212.9	0.085119	0.0337317	2.52341	0.0116223	0.120192
SNX25	785.149	-0.144908	0.0574435	-2.52262	0.0116484	0.120389
AGAP11	256.233	-0.203215	0.0805808	-2.52188	0.0116729	0.120512
GLCCI1	233.208	-0.127774	0.0506673	-2.52183	0.0116745	0.120512
ADRA1D	1.72834	-0.723466	0.287001	-2.52078	0.0117094	NA
ANKRD29	110.271	0.15492	0.0614625	2.52056	0.0117169	0.120862
DCAKD	186.7	-0.10428	0.0413745	-2.52038	0.0117227	0.120862
GFPT2	255.949	0.204585	0.0811922	2.51977	0.0117433	0.12093
TBX2	280.255	-0.186281	0.0739317	-2.51964	0.0117474	0.12093
SELT	1505.67	0.0929864	0.036906	2.51955	0.0117506	0.12093
PBXIP1	1379.45	-0.122485	0.0486211	-2.51918	0.011763	0.120984
EDNRB-AS1	8.48824	0.253857	0.100792	2.51862	0.0117817	0.121102
FCRL2	15.1409	-0.449825	0.178623	-2.51829	0.0117926	0.121102
DLGAP1-AS1	67.4931	0.110203	0.0437627	2.5182	0.0117958	0.121102
NAPA-AS1	3.2791	0.331585	0.131685	2.51801	0.0118019	NA
KIRREL	973.144	-0.149056	0.0591988	-2.51789	0.011806	0.121135
SNORD116-14	26.3488	-0.224595	0.0892169	-2.51741	0.0118222	0.121227
CCDC102A	188.298	-0.154538	0.061397	-2.51703	0.011835	0.121239
NETO2	119.861	0.20549	0.0816444	2.51689	0.0118397	0.121239
ULBP1	6.74894	0.287594	0.114289	2.51638	0.0118568	0.121239
LYVE1	532.341	0.286301	0.113781	2.51624	0.0118616	0.121239
PLD6	41.4788	-0.114247	0.0454064	-2.51609	0.0118665	0.121239
MYH14	23.903	-0.335042	0.133167	-2.51596	0.0118708	0.121239
ZNF517	51.9435	-0.156766	0.0623131	-2.51578	0.0118769	0.121239
TAS1R3	5.48922	-0.413006	0.164173	-2.51568	0.0118803	0.121239
MIR195	6.05148	-0.313584	0.124692	-2.51487	0.0119077	0.121419
HGFAC	0.972009	-0.557147	0.221551	-2.51475	0.0119116	NA
SLC44A3	41.9135	-0.160455	0.0638061	-2.51473	0.0119122	0.121419
ERMAP	250.606	0.0650717	0.0258788	2.51448	0.011921	0.121435
HDGF	1171.04	0.0596578	0.0237317	2.51384	0.0119423	0.12158
TEAD3	80.2184	-0.263092	0.104674	-2.51344	0.0119561	0.121648
SORBS2	1241.45	-0.221419	0.0881381	-2.51219	0.0119986	0.122007
TMEM161B-AS1	75.441	0.115597	0.0460255	2.5116	0.0120186	0.122138
LOC102723918	2.85404	-0.406909	0.162045	-2.51109	0.0120359	NA
ATXN10	642.682	-0.0603051	0.0240184	-2.51079	0.0120463	0.122346
GAREM	193.925	-0.228811	0.0911503	-2.51026	0.0120641	0.122373
GNL1	565.51	-0.0845761	0.0336938	-2.51014	0.0120684	0.122373
BAHCC1	158.595	-0.203299	0.0809963	-2.50998	0.0120739	0.122373
LOC100288974	18.6609	-0.237838	0.0947611	-2.50987	0.0120777	0.122373
AC145110.1	13.6107	0.371879	0.148184	2.50957	0.0120877	0.122402
C11orf94	1.96344	0.437386	0.174292	2.50949	0.0120905	NA
OR2L2	0.657309	0.729648	0.290759	2.50946	0.0120917	NA
TMEM43	2024.06	-0.0994278	0.0396253	-2.5092	0.0121005	0.12242
ZNRF2	657.725	0.110493	0.0440377	2.50906	0.0121054	0.12242
DOCK4	2084.08	0.1322	0.0526927	2.50889	0.0121111	0.12242
ZNF213	52.4694	-0.161514	0.0643842	-2.5086	0.0121211	0.122448
RPS18P9	62.3637	-0.108216	0.0431424	-2.50835	0.0121295	0.12246
MYOM1	443.083	-0.268001	0.106854	-2.5081	0.0121382	0.122476
HSD17B11	1048.48	0.110737	0.0441555	2.50788	0.0121459	0.122481
CCDC18	256.117	0.137782	0.0549469	2.50754	0.0121576	0.122526
KCNB1	7.94545	-0.323591	0.129063	-2.50723	0.0121682	0.122561
LOC101929575	36.3132	0.282955	0.112901	2.50621	0.0122031	0.122811
CYTH2	430.838	-0.067939	0.0271107	-2.50599	0.012211	0.122811
CSRNP2	375.881	-0.0729987	0.0291312	-2.50586	0.0122155	0.122811
SLC9A9	722.386	0.121679	0.0485658	2.50545	0.0122297	0.122811
QRFPR	1.17475	-0.749857	0.299303	-2.50534	0.0122332	NA
PSMD7	926.729	0.0692143	0.0276278	2.50524	0.0122369	0.122811
CSRP1	3417.42	-0.176251	0.0703643	-2.50484	0.0122507	0.122811
TCEA3	274.833	-0.191617	0.0765046	-2.50465	0.0122574	0.122811
ZNF385D	406.166	-0.216907	0.0866022	-2.50463	0.0122579	0.122811
RPS16P5	26.0937	-0.163119	0.0651315	-2.50445	0.0122641	0.122811
EMILIN2	2615.86	0.210864	0.0841967	2.50442	0.0122653	0.122811
LINC01133	22.5278	0.207015	0.0826707	2.50409	0.0122766	0.122853
ISLR	375.094	-0.189851	0.0758254	-2.50379	0.0122872	0.122887
LRP6	1488.38	-0.169649	0.0677664	-2.50344	0.0122992	0.122934
TMEM237	670.409	-0.164853	0.0658886	-2.502	0.0123495	0.123365
ABCC3	790.925	0.175322	0.0700911	2.50135	0.0123722	0.123519
NARS2	211.539	-0.06727	0.0269092	-2.49989	0.0124233	0.123862
GRIA4	5.34787	-0.530371	0.212164	-2.49981	0.0124259	0.123862
IL11RA	104.152	-0.202238	0.0809123	-2.49947	0.0124378	0.123862
YBX1	6066.53	0.107172	0.0428779	2.49947	0.012438	0.123862
LOC101928482	14.7758	-0.20352	0.0814298	-2.49933	0.012443	0.123862
PPM1J	14.1225	-0.201275	0.0805416	-2.49902	0.0124536	0.123896
LOC100506870	69.3861	-0.222092	0.0888841	-2.49867	0.012466	0.12391
NYNRIN	202.187	-0.168675	0.0675087	-2.49857	0.0124696	0.12391
DCLK3	3.22917	-0.425193	0.170201	-2.49818	0.0124832	NA
DAPK3	514.531	-0.121067	0.0484646	-2.49805	0.012488	0.12402
GDPD3	30.3315	-0.185782	0.0743819	-2.49768	0.0125009	0.124076
ALPK1	815.151	0.0668424	0.0267644	2.49744	0.0125095	0.124089
SYCE3	0.671891	0.780275	0.312457	2.49722	0.012517	NA
ZNF703	36.1395	-0.269003	0.107731	-2.49698	0.0125254	0.124175
AVL9	1045.75	0.0538237	0.0215585	2.49663	0.0125379	0.124192
AMOTL1	1401.99	-0.119337	0.0478027	-2.49645	0.0125445	0.124192
TOM1L2	306.009	-0.145698	0.0583665	-2.49627	0.0125508	0.124192
ANKS1B	215.137	-0.249409	0.099919	-2.49611	0.0125564	0.124192
CLSPN	83.1045	0.203418	0.0815037	2.49582	0.0125667	0.124222
LGALSL	350.441	-0.142771	0.0572096	-2.49558	0.0125753	0.124234
ATG3	824.448	0.0876523	0.0351339	2.49481	0.0126026	0.124351
NHS	1161.56	-0.207758	0.0832774	-2.49477	0.012604	0.124351
ZNF705A	1.13386	-0.533895	0.214016	-2.49466	0.0126079	NA
PLCD1	290.383	-0.121407	0.0486696	-2.49451	0.0126133	0.124351
TUB	166.144	-0.205676	0.0824545	-2.49442	0.0126162	0.124351
LOC286437	147.894	-0.141327	0.0566798	-2.49342	0.0126518	0.124598
MAOB	585.203	-0.219468	0.0880227	-2.49331	0.0126559	0.124598
ZNF585A	202.088	-0.0650239	0.0260834	-2.49292	0.0126696	0.12466
LOC101929202	1.63795	-0.477215	0.191449	-2.49265	0.0126793	NA
LOC100506908	17.9204	0.182888	0.0733748	2.49252	0.0126841	0.12473
CTSF	722.97	-0.104857	0.0420761	-2.49209	0.0126994	0.124771
GXYLT2	265.77	-0.152872	0.0613452	-2.49199	0.0127029	0.124771
ICA1L	167.662	-0.167252	0.0671247	-2.49166	0.0127149	0.124817
CSNK1E	463.234	-0.0687825	0.0276108	-2.49114	0.0127333	0.124905
LOC102724455	15.9024	-0.358722	0.144017	-2.49083	0.0127446	0.124905
SAMD9	1801.51	0.123568	0.0496099	2.49079	0.0127459	0.124905
CCBL2	283.734	0.0620279	0.0249072	2.49036	0.0127613	0.124919
TPTEP1	91.59	-0.177	0.0710752	-2.49033	0.0127626	0.124919
DDX52	495.044	0.0457757	0.0183828	2.49014	0.0127693	0.124919
TMEM180	60.9011	0.192686	0.0773938	2.48968	0.0127857	0.125007
FRK	322.251	-0.234522	0.0942183	-2.48913	0.0128055	0.125129
MBD4	766.342	0.0689527	0.0277127	2.48813	0.0128418	0.125318
C9orf153	11.0325	-0.224031	0.0900414	-2.48808	0.0128434	0.125318
C1orf56	11.7557	-0.198031	0.0795967	-2.48793	0.012849	0.125318
FN3K	35.2111	-0.171232	0.0688292	-2.48778	0.0128542	0.125318
WDR12	254.306	0.0765827	0.0307877	2.48744	0.0128665	0.125366
UGDH-AS1	62.8084	-0.126179	0.0507381	-2.48688	0.0128869	0.125493
LOC389705	2.36353	-0.427112	0.171755	-2.48676	0.0128913	NA
C16orf93	26.0049	0.164732	0.0662639	2.486	0.0129188	0.125731
GLIS3	361.883	0.102176	0.0411044	2.48578	0.0129269	0.125739
LINC00662	76.6409	-0.0852994	0.03432	-2.48541	0.0129401	0.125769
STAC3	79.9383	0.170899	0.0687644	2.48528	0.0129449	0.125769
SLC36A1	488.273	0.19424	0.0781695	2.48486	0.0129603	0.125847
LOC102723797	145.15	0.162294	0.0653232	2.48448	0.012974	0.125909
SFN	0.939208	-0.56894	0.229008	-2.48436	0.0129783	NA
BCORL1	86.372	-0.17107	0.0688678	-2.48403	0.0129904	0.125955
LINC00968	11.0997	0.24805	0.0998683	2.48377	0.013	0.125955
ZBTB22	137.261	-0.124319	0.0500559	-2.4836	0.0130062	0.125955
RP11-356I2.4	16.9285	0.194787	0.0784312	2.48354	0.0130084	0.125955
ANXA2	14788	0.116905	0.0470841	2.4829	0.0130317	0.126043
NICN1	151.587	-0.142017	0.0571984	-2.48289	0.0130323	0.126043
BASP1	508.933	0.121399	0.0489114	2.48203	0.0130638	0.12611
TEC	235.91	0.140603	0.0566498	2.48197	0.0130657	0.12611
SERPINB1	997.284	0.0931277	0.0375225	2.48192	0.0130678	0.12611
FAM168B	1285.2	-0.056405	0.0227273	-2.48182	0.0130713	0.12611
DAB2IP	361.989	-0.190725	0.076856	-2.48159	0.0130797	0.12611
VPS29	1111.32	0.091916	0.0370407	2.48148	0.0130836	0.12611
IGFBP4	1064.63	0.181273	0.0731001	2.4798	0.0131458	0.126637
THRB-AS1	4.83734	-0.345905	0.139515	-2.47934	0.0131625	NA
SUSD4	3.87146	-0.312668	0.126162	-2.47831	0.0132008	NA
AMPD2	462.085	-0.0930651	0.0375588	-2.47785	0.0132177	0.127258
USP20	372.757	-0.112081	0.0452558	-2.47662	0.0132634	0.127542
LOC102724244	16.3823	-0.222247	0.0897445	-2.47645	0.0132698	0.127542
RNF6	891.641	0.083361	0.0336644	2.47623	0.0132777	0.127542
SMTN	585.713	-0.242538	0.0979473	-2.47621	0.0132786	0.127542
MAGI2	195.404	-0.149405	0.0603402	-2.47604	0.0132847	0.127542
ADC	42.4254	-0.158065	0.0638437	-2.47581	0.0132934	0.127554
FAM189A1	11.0719	-0.26948	0.108857	-2.47553	0.0133038	0.127579
FKBP15	1721.29	0.136243	0.0550422	2.47524	0.0133145	0.127579
SNTB1	743.983	0.132817	0.0536639	2.47498	0.0133245	0.127579
ZFP37	98.7972	-0.140412	0.0567388	-2.4747	0.0133348	0.127579
MID2	316.404	-0.120218	0.0485799	-2.47465	0.0133367	0.127579
KCNC4	60.5132	-0.18215	0.0736158	-2.47433	0.0133485	0.127579
NMNAT3	41.4515	-0.14241	0.0575585	-2.47418	0.0133543	0.127579
LIN54	527.069	0.0773768	0.0312743	2.47413	0.013356	0.127579
LOC102723403	4.63468	-0.407286	0.164674	-2.47328	0.0133879	NA
OXER1	9.88544	-0.240485	0.0972408	-2.47309	0.0133951	0.127881
CCDC173	4.02286	-0.352756	0.142654	-2.4728	0.0134058	NA
IRAK4	601.08	0.0581709	0.023525	2.47273	0.0134086	0.127937
SH3RF2	45.9204	-0.184109	0.0744719	-2.47219	0.0134288	0.127993
UBA6	1996.1	0.0885151	0.0358046	2.47217	0.0134296	0.127993
LOC101928101	8.38668	0.260707	0.105465	2.47197	0.0134369	0.127993
CCL24	14.815	0.488144	0.197525	2.4713	0.0134624	0.128164
VIPR2	70.0263	-0.307358	0.124383	-2.47107	0.0134708	0.128173
KAT6B	701.223	-0.0923434	0.0373746	-2.47075	0.013483	0.128216
STEAP4	1912.54	0.270523	0.109515	2.47018	0.0135044	0.128349
FCHO2	2143.61	0.131685	0.0533143	2.46997	0.0135125	0.128354
NEGR1	420.501	-0.288948	0.116999	-2.46967	0.013524	0.128391
MAPK13	300.893	0.251777	0.101957	2.46944	0.0135326	0.128402
LONRF2	200.041	-0.294887	0.119443	-2.46886	0.0135546	0.128538
NTRK3	351.163	-0.239498	0.0970184	-2.46858	0.0135651	0.128566
HS3ST1	67.9486	0.217462	0.0881083	2.46812	0.0135826	0.128566
PSMG4	87.3028	-0.0783701	0.0317535	-2.46807	0.0135842	0.128566
SUSD1	708.051	0.144597	0.0585891	2.46798	0.0135878	0.128566
PGK1	5974.56	0.145817	0.0590953	2.46749	0.0136064	0.128615
ATP6V1C1	1490.83	0.0954477	0.0386848	2.46732	0.013613	0.128615
HEXIM1	618.873	-0.104459	0.0423382	-2.46725	0.0136156	0.128615
CLIP2	342.835	-0.126434	0.0512537	-2.46683	0.0136314	0.128633
MFSD6	631.873	0.10639	0.0431288	2.4668	0.0136326	0.128633
PHLPP1	172.186	-0.0960714	0.0389557	-2.46617	0.0136566	0.128789
CHSY1	1745.77	0.0715596	0.0290192	2.46594	0.0136655	0.1288
APOL2	674.519	0.063931	0.0259295	2.46557	0.0136795	0.128862
NR2F6	109.522	-0.139828	0.0567233	-2.46508	0.0136981	0.128965
RFPL4B	1.00739	0.635677	0.257895	2.46487	0.0137062	NA
JAG1	5595.33	-0.157515	0.0639252	-2.46405	0.0137376	0.12915
ZNF74	90.9568	-0.0953508	0.0386975	-2.464	0.0137395	0.12915
MAST3	279.856	-0.136076	0.0552261	-2.46398	0.0137405	0.12915
DMXL2	6058	0.182276	0.0740115	2.4628	0.0137856	0.129502
NAMPT	4508.2	0.201739	0.081927	2.46242	0.0138003	0.129569
SLC7A14	0.770611	-0.770715	0.313038	-2.46205	0.0138146	NA
URGCP	497.308	-0.0821213	0.0333575	-2.46186	0.0138219	0.129701
LOC100505625	9.60292	-0.2479	0.100712	-2.46148	0.0138366	0.129746
GPR155	942.479	0.0813508	0.0330521	2.46129	0.0138438	0.129746
LOC100134822	34.8825	0.249436	0.10135	2.46114	0.0138496	0.129746
[truncated: 22,710 more rows]

## Sheet: Table S3
Table S3: Transcriptomic data analyses comparing local PBMCs of S vs. AS patients
gene	baseMean	log2FoldChange	lfcSE	stat	pvalue	padj
GPNMB	266.898	3.91677	0.581745	6.7328	1.66427e-11	3.93767e-07
SLC16A14	28.0918	-1.95519	0.317282	-6.16229	7.16994e-10	7.17493e-06
CCL2	43.5899	3.39896	0.554979	6.12449	9.09754e-10	7.17493e-06
RNASE1	48.7249	2.5948	0.494716	5.24504	1.56249e-07	0.00092421
MMP19	17.5314	2.06597	0.450819	4.5827	4.59016e-06	0.0190569
A2M	88.1358	2.01627	0.443623	4.545	5.49353e-06	0.0190569
IL10	9.46363	1.21077	0.266717	4.53952	5.63814e-06	0.0190569
SCD	99.3551	1.49364	0.344513	4.33552	1.45418e-05	0.0430073
TREM2	12.7511	2.48692	0.58602	4.24375	2.19819e-05	0.0577881
MFI2	7.44458	1.00824	0.242448	4.15858	3.20232e-05	0.0757669
COL13A1	16.9064	-1.04306	0.252351	-4.13338	3.57475e-05	0.0757913
NRIP3	15.5833	1.20464	0.293866	4.0993	4.14408e-05	0.0757913
CLNK	13.746	-1.57786	0.386989	-4.07727	4.55671e-05	0.0757913
CTSL	470.206	1.33225	0.327626	4.06637	4.77511e-05	0.0757913
CD109	65.1134	0.938974	0.231816	4.05051	5.11053e-05	0.0757913
PPARG	14.1483	1.22107	0.301512	4.04984	5.12537e-05	0.0757913
CHIT1	59.5505	1.52668	0.380508	4.01222	6.01502e-05	0.0837149
AFAP1L1	6.3608	1.97777	0.499165	3.96216	7.4274e-05	0.0933467
RAMP3	8.22974	1.35606	0.342442	3.95996	7.49614e-05	0.0933467
BCAT1	336.159	0.721061	0.182888	3.94263	8.0593e-05	0.0953415
MARCO	168.144	0.774418	0.202077	3.83229	0.000126957	0.143039
FABP5	39.8238	1.13689	0.297875	3.81666	0.00013527	0.145476
DTL	27.4994	0.405324	0.107093	3.78478	0.000153843	0.158258
NUPR1	14.3738	3.32513	0.882111	3.76952	0.000163564	0.161246
MIR650	14.2444	1.18836	0.316572	3.75383	0.000174155	0.16482
NRP2	35.4812	1.15705	0.313027	3.69633	0.000218741	0.194908
LOC102724675	8.42082	-0.954829	0.258615	-3.69209	0.000222422	0.194908
FSTL3	36.4034	0.394289	0.107578	3.66514	0.000247205	0.208888
ARG2	40.5707	0.554043	0.151933	3.64662	0.000265715	0.216787
ADORA2B	25.4718	0.450457	0.124423	3.62037	0.000294179	0.226324
RIMBP3C	1.14576	1.5968	0.441786	3.61441	0.000301029	0.226324
RP11-545I5.3	21.0968	-0.368529	0.102083	-3.61008	0.000306102	0.226324
SLCO2B1	12.2041	2.2347	0.622315	3.59095	0.000329474	0.236223
CETP	9.22983	0.660034	0.185517	3.55782	0.000373951	0.254313
RND3	6.41504	2.29774	0.646114	3.55624	0.000376203	0.254313
E2F8	4.57172	0.79313	0.226814	3.49683	0.000470828	0.287102
TRNAQ2	3.66517	0.864318	0.247307	3.49492	0.000474199	0.287102
DPYSL3	6.71271	1.64198	0.4706	3.48913	0.000484604	0.287102
LPL	45.6926	1.16259	0.333292	3.48819	0.000486297	0.287102
FARP1	4.97686	1.6803	0.482298	3.48395	0.00049408	0.287102
GM2A	905.889	0.450961	0.129509	3.48209	0.000497515	0.287102
HSPA1B	223.672	0.335022	0.0971379	3.44893	0.000562812	0.317051
P4HA2	6.02317	0.939411	0.27374	3.43176	0.000599682	0.325898
LRP12	73.9963	0.416086	0.12176	3.41726	0.000632552	0.325898
RASGRF1	3.58103	-1.94632	0.569829	-3.41562	0.00063637	0.325898
LOC102724424	35.0266	-1.2268	0.359649	-3.41111	0.000646982	0.325898
EHD4	340.299	0.218178	0.063964	3.41094	0.000647389	0.325898
WBP5	25.0843	0.60724	0.178939	3.39356	0.000689912	0.340069
TFPI	118.481	0.439366	0.129933	3.38148	0.000720961	0.347974
ABCA6	67.3611	-1.15012	0.341749	-3.3654	0.000764332	0.347974
CHST8	4.53639	0.9966	0.296291	3.36358	0.000769377	0.347974
GOLGA8J	2.29316	-0.76753	0.228456	-3.35963	0.000780456	0.347974
KITLG	23.3165	0.650151	0.193862	3.35368	0.000797437	0.347974
MITF	104.69	0.418331	0.1248	3.35202	0.000802256	0.347974
AUH	251.289	-0.129963	0.0389265	-3.33867	0.000841819	0.347974
SMOX	156.208	0.407254	0.122256	3.33117	0.000864814	0.347974
MSR1	297.945	0.876609	0.26479	3.31058	0.000931013	0.347974
PNMAL1	2.59647	-2.24375	0.678332	-3.30774	0.000940521	0.347974
ROR1	8.9239	-1.79635	0.543514	-3.30506	0.000949551	0.347974
KBTBD6	251.811	-0.287775	0.0871444	-3.30228	0.000959039	0.347974
TPX2	40.8749	0.376375	0.114253	3.29422	0.000986955	0.347974
HSD3B7	29.0113	0.718217	0.218114	3.29285	0.000991777	0.347974
CCR2	2750.72	0.329317	0.100232	3.28556	0.00101781	0.347974
FST	1.00356	-2.13899	0.651685	-3.28225	0.00102982	0.347974
RP11-65M17.1	1.97969	1.21646	0.371141	3.27761	0.00104688	0.347974
ATP5L2	2.80976	-0.692126	0.21183	-3.26737	0.00108552	0.347974
RTN2	61.9464	0.343865	0.105358	3.26377	0.00109941	0.347974
LILRB4	107.984	0.518083	0.158767	3.26316	0.00110178	0.347974
UCHL1	2.74178	1.91352	0.587367	3.2578	0.00112279	0.347974
TMEM182	29.3362	-0.324275	0.0995439	-3.25761	0.00112356	0.347974
FRMD4A	6.55156	1.1279	0.346256	3.25742	0.0011243	0.347974
BCL6B	1.86098	1.68332	0.517762	3.25115	0.0011494	0.347974
CYFIP1	888.294	0.298954	0.0922023	3.24237	0.00118538	0.347974
SDS	8.40639	1.52209	0.4699	3.23918	0.00119875	0.347974
CENPW	15.5621	0.42634	0.131747	3.23606	0.00121193	0.347974
PPIC	2.60696	1.82916	0.565534	3.23439	0.00121901	0.347974
RRAS	95.6357	0.351385	0.108822	3.229	0.00124223	0.347974
PPAP2B	24.7643	0.963885	0.298657	3.22739	0.00124923	0.347974
SDC4	38.0301	0.436803	0.135412	3.22573	0.00125651	0.347974
RCBTB2	1813.79	0.188115	0.0583767	3.22244	0.00127103	0.347974
GDF15	2.40184	2.07812	0.644992	3.22193	0.00127331	0.347974
AC097500.2	18.7001	-0.356023	0.110587	-3.21938	0.00128469	0.347974
MGST1	119.508	0.342875	0.106537	3.21836	0.00128926	0.347974
MS4A4A	152.002	0.571747	0.177813	3.21544	0.00130246	0.347974
LCNL1	2.57616	-1.01658	0.316764	-3.20927	0.00133073	0.347974
ZFP28	68.9694	-0.319098	0.0994343	-3.20914	0.00133134	0.347974
COLCA1	2.27997	-1.15891	0.361228	-3.20824	0.00133548	0.347974
ASPM	89.3648	0.356958	0.111272	3.20799	0.00133665	0.347974
NRP1	77.6357	0.868451	0.270716	3.20798	0.00133671	0.347974
C15orf48	7.10302	1.28063	0.399471	3.20581	0.00134685	0.347974
SOX4	141.734	0.270644	0.0844406	3.20514	0.00134995	0.347974
LOC102724343	69.0274	-0.3082	0.096178	-3.20448	0.00135307	0.347974
LINC01010	1.45218	2.23065	0.697904	3.19622	0.00139241	0.350044
PLTP	13.9088	0.904972	0.2832	3.19552	0.00139579	0.350044
CCNA2	47.0137	0.375333	0.11753	3.19352	0.0014055	0.350044
METTL7B	2.41564	1.66802	0.52342	3.18678	0.00143865	0.354568
STRC	2.13537	-0.816129	0.256479	-3.18205	0.00146238	0.3567
FAM20A	23.5546	0.950334	0.299039	3.17796	0.00148314	0.358072
PCDH9	120.784	-0.660021	0.20835	-3.16785	0.0015357	0.367017
CA6	2.35849	-1.24231	0.394025	-3.15287	0.00161674	0.38252
C1QA	146.113	0.835999	0.266105	3.14161	0.00168024	0.388748
DCT	2.22343	-0.850277	0.270884	-3.1389	0.00169582	0.388748
CEP89	42.8636	-0.226132	0.0720887	-3.13686	0.00170768	0.388748
MRC2	21.9737	0.626294	0.199669	3.13667	0.00170878	0.388748
MERTK	112.769	0.505283	0.161638	3.12602	0.00177188	0.398657
MAP3K15	13.7491	-0.672861	0.215406	-3.12368	0.00178604	0.398657
COL5A1	4.18005	1.08385	0.347811	3.1162	0.00183196	0.403736
LOC102724599	0.690958	-1.43954	0.462213	-3.11444	0.00184292	0.403736
LAMA3	3.80171	1.6732	0.541075	3.09237	0.00198566	0.430153
PKD2	266.975	-0.17269	0.0558948	-3.08956	0.00200453	0.430153
HMOX1	519.069	0.421892	0.136642	3.08756	0.00201805	0.430153
SCN2B	1.18269	1.57875	0.512087	3.08296	0.00204949	0.432956
GCOM1	8.69076	0.945625	0.307098	3.07923	0.00207535	0.434538
MZB1	89.5579	0.692252	0.225299	3.0726	0.00212206	0.434779
SUCNR1	34.1734	0.543465	0.176915	3.0719	0.002127	0.434779
PCYT1B	37.1166	0.407981	0.132993	3.06768	0.00215726	0.434779
PTPRN	1.55882	1.3031	0.425024	3.06594	0.0021699	0.434779
HTRA1	26.9074	0.731467	0.238761	3.06359	0.00218698	0.434779
NCS1	2.42147	1.71914	0.561712	3.06054	0.00220941	0.434779
SERPINE1	23.1067	0.897677	0.293439	3.05916	0.0022196	0.434779
SMAD6	8.42713	0.823429	0.269215	3.05863	0.00222351	0.434779
ABCB5	2.8361	2.70414	0.885033	3.05541	0.0022475	0.43529
EHMT1	932.745	-0.119057	0.0389921	-3.05336	0.00226292	0.43529
RAB7B	4.54622	1.36332	0.447934	3.04357	0.00233787	0.441605
HFE	104.195	0.256646	0.0843546	3.04246	0.00234651	0.441605
EMP1	54.4495	0.884328	0.290726	3.04179	0.00235174	0.441605
RASSF4	915.101	0.226031	0.0744409	3.03638	0.00239433	0.444807
CDK1	26.892	0.410167	0.135151	3.03487	0.0024064	0.444807
CD276	4.73754	2.58404	0.854157	3.02525	0.00248425	0.448681
LY6E	328.355	0.792053	0.261899	3.02427	0.00249234	0.448681
FAXDC2	194.688	0.380822	0.125937	3.0239	0.00249538	0.448681
THBS2	3.71622	2.40576	0.795924	3.0226	0.00250612	0.448681
GPX1	2829.94	0.279461	0.0925162	3.02067	0.00252217	0.448681
DEPDC1	11.1004	0.505391	0.167734	3.01305	0.0025864	0.453334
USP18	78.0028	0.923495	0.306547	3.01257	0.00259044	0.453334
FCGR2C	538.086	0.430677	0.143045	3.01078	0.00260581	0.453334
PDLIM3	2.24973	2.20901	0.734594	3.00712	0.00263736	0.454292
C1orf145	5.43305	-0.62117	0.206664	-3.0057	0.00264971	0.454292
TOP2A	115.917	0.321509	0.107236	2.99815	0.00271625	0.462349
TSHR	2.07166	1.00644	0.33681	2.98817	0.00280657	0.465398
LEP	11.6503	1.21123	0.405443	2.98742	0.00281341	0.465398
LOC101928740	43.2656	-0.306082	0.10246	-2.98732	0.00281433	0.465398
MMP14	41.4244	0.627945	0.210323	2.98563	0.00282995	0.465398
C1QB	88.7785	0.997389	0.334094	2.98535	0.00283251	0.465398
TRNP1	10.0187	0.525477	0.176266	2.98116	0.00287156	0.468559
SNORD3A	127.684	0.91133	0.306037	2.97784	0.00290284	0.470419
FCGR3A	7247.36	0.372009	0.12529	2.96919	0.00298588	0.472414
CLDN23	22.9412	0.609467	0.205343	2.96805	0.00299696	0.472414
HRH1	5.46309	0.925535	0.31191	2.96732	0.00300413	0.472414
TUBB3	3.26352	1.24443	0.419421	2.96703	0.00300693	0.472414
RBM20	2.46298	-1.10697	0.373192	-2.96621	0.00301499	0.472414
ANO5	57.019	0.411523	0.138921	2.96227	0.00305377	0.475343
TMEM45A	14.6703	0.661548	0.223559	2.95917	0.00308468	0.477017
PCOLCE2	11.0136	1.2753	0.431688	2.95422	0.00313458	0.481585
AHNAK2	16.6533	1.58606	0.537724	2.94958	0.00318204	0.482613
KRT1	21.9532	1.08547	0.368009	2.94958	0.00318207	0.482613
KIF4A	10.9358	0.450938	0.153255	2.94241	0.00325672	0.490789
SNORD1B	3.45777	-0.629306	0.214441	-2.93464	0.00333937	0.50006
RAVER2	85.4265	-0.811965	0.277325	-2.92785	0.00341317	0.507896
DRAM1	366.432	0.257443	0.0880623	2.92342	0.00346208	0.51089
ATP6V0D2	7.63134	3.96372	1.35787	2.91908	0.00351067	0.51089
GNG7	75.8254	-0.284589	0.0975762	-2.91658	0.00353892	0.51089
KIAA0895L	39.8607	0.398089	0.136496	2.91649	0.00353999	0.51089
ZNF514	257.662	-0.20054	0.0687636	-2.91637	0.00354125	0.51089
HOMER1	54.5789	-0.327045	0.112345	-2.91108	0.00360181	0.515868
ERBB3	0.989107	1.32195	0.454579	2.90807	0.00363662	0.515868
LOC101928967	12.0718	1.2728	0.437808	2.9072	0.00364677	0.515868
TIMP3	3.18353	1.50275	0.517885	2.9017	0.00371149	0.515868
SLC17A5	364.718	0.105897	0.036524	2.89939	0.00373894	0.515868
BUB1	53.4863	0.31902	0.110057	2.89869	0.00374727	0.515868
ACVRL1	26.5486	0.689102	0.237786	2.89799	0.00375558	0.515868
L3MBTL4	85.3818	-0.279252	0.0963916	-2.89706	0.00376679	0.515868
TMEM37	1.88639	2.50752	0.86567	2.89663	0.00377199	0.515868
ADM	1259.04	0.422169	0.146329	2.88506	0.00391336	0.530993
MET	8.59152	1.09377	0.379297	2.88367	0.00393074	0.530993
HTATSF1P2	591.72	0.44618	0.155007	2.87845	0.00399636	0.530993
SLAMF9	3.09562	2.28789	0.794888	2.87826	0.00399878	0.530993
PAPSS1	923.854	0.2834	0.0984738	2.87792	0.00400306	0.530993
NCAPG	43.684	0.32661	0.113631	2.87431	0.00404907	0.530993
GP9	294.687	0.410107	0.142691	2.87409	0.0040519	0.530993
2024-09-10	71.1898	0.32463	0.112982	2.8733	0.00406212	0.530993
ICAM5	18.622	0.460535	0.160496	2.86946	0.00411175	0.534527
SNCAIP	2.17732	1.24964	0.436977	2.85973	0.00423999	0.548187
EDNRB	6.80768	0.948069	0.334131	2.83742	0.00454798	0.56524
ANKUB1	27.4607	-0.502354	0.177074	-2.83697	0.00455435	0.56524
TREML1	107.441	0.420456	0.14826	2.83593	0.00456919	0.56524
GMPR	78.5006	0.372094	0.131234	2.83535	0.00457759	0.56524
GDA	0.677035	-2.97288	1.04909	-2.83377	0.00460024	0.56524
CTSK	93.9033	0.657726	0.232189	2.83272	0.00461536	0.56524
B4GALT4	258.841	-0.258265	0.0911823	-2.83241	0.00461989	0.56524
VSIG4	86.7005	0.629629	0.22237	2.83144	0.00463384	0.56524
PCSK6	152.444	0.40187	0.142082	2.82844	0.00467758	0.56524
NARS2	165.351	-0.152707	0.0540014	-2.82783	0.00468649	0.56524
CPED1	169.9	0.296475	0.104846	2.82772	0.00468813	0.56524
NLRP3	1014.12	0.229431	0.0811679	2.82662	0.00470419	0.56524
LOC101929887	11.2146	-0.742932	0.262835	-2.82661	0.00470433	0.56524
CNFN	1.80695	-0.777963	0.275242	-2.82647	0.00470635	0.56524
SH3TC2	116.822	0.40651	0.14397	2.82357	0.00474916	0.565628
ME1	26.7992	0.526273	0.186422	2.82302	0.0047574	0.565628
HIST1H3F	153.871	0.340865	0.120992	2.81724	0.00484378	0.571079
FAM65C	16.7651	0.495316	0.175848	2.81673	0.00485151	0.571079
DHRS4L2	103.855	0.190621	0.0678063	2.81125	0.00493494	0.575461
RPSAP9	1.83995	0.868998	0.309181	2.81065	0.00494421	0.575461
PCSK9	0.885436	-2.3063	0.820889	-2.80951	0.00496171	0.575461
CLDN22	0.940539	-1.38345	0.493181	-2.80516	0.00502917	0.579493
COL21A1	0.7279	1.52719	0.544682	2.80381	0.0050502	0.579493
PANX1	559.623	0.168188	0.0600301	2.80173	0.00508288	0.579493
LMNA	264.523	0.334822	0.119537	2.801	0.00509445	0.579493
HJURP	13.9516	0.450787	0.16119	2.79662	0.00516396	0.58459
CD36	4495.79	0.318787	0.114155	2.79258	0.00522891	0.588493
SCT	2.79728	-0.695109	0.249019	-2.79139	0.00524818	0.588493
PROSER2	21.8324	0.354054	0.127028	2.78722	0.00531624	0.593312
LOC344887	5.52322	0.783255	0.281282	2.78459	0.00535957	0.59534
CRYM	5.83945	0.781448	0.281044	2.78052	0.00542727	0.600043
KIF20A	12.3135	0.593621	0.213767	2.77695	0.00548721	0.603848
TMEM26	1.5284	2.61192	0.941743	2.77349	0.00554583	0.604194
ITGA2B	674.297	0.448675	0.161797	2.77307	0.00555294	0.604194
KIAA1199	3.64628	1.041	0.376147	2.76752	0.0056484	0.604194
SERP2	1.59959	-0.830636	0.300459	-2.76456	0.00569999	0.604194
HOXB-AS1	26.8872	-0.368597	0.133403	-2.76303	0.00572669	0.604194
HPGD	122.664	0.416773	0.150953	2.76094	0.00576361	0.604194
DLGAP5	32.4985	0.397551	0.144007	2.76064	0.00576886	0.604194
ANXA2P2	11.183	0.450188	0.163141	2.7595	0.00578904	0.604194
IGSF11	2.67178	-0.872784	0.316353	-2.75889	0.0057998	0.604194
PDZK1IP1	65.6899	0.617656	0.223973	2.75773	0.00582042	0.604194
TLE1	95.5671	-0.373303	0.135411	-2.75681	0.00583677	0.604194
CAV2	49.8778	0.568797	0.206361	2.75632	0.00584561	0.604194
IL1RN	528.274	0.385234	0.139815	2.75531	0.00586371	0.604194
ADAMDEC1	23.4445	1.01435	0.368406	2.75335	0.00589881	0.604194
CHST10	31.2352	-0.343077	0.12468	-2.75165	0.00592954	0.604194
RRM2	62.0174	0.383224	0.13928	2.75147	0.00593283	0.604194
ISG15	1402.98	0.911528	0.331408	2.75047	0.00595091	0.604194
ZBTB16	113.378	-0.627133	0.22805	-2.74997	0.00596001	0.604194
ARSD	290.995	0.159341	0.0579607	2.74912	0.00597555	0.604194
KLHL35	5.6545	0.689053	0.250881	2.74653	0.00602291	0.604614
ABCA9	20.1792	-0.764413	0.278375	-2.74598	0.00603303	0.604614
TNFSF13	130.489	0.291377	0.106233	2.74282	0.00609144	0.604614
MAD2L1BP	276.173	0.203349	0.0742142	2.74002	0.00614352	0.604614
ASGR1	176.169	0.317454	0.115866	2.73984	0.00614699	0.604614
CNIH3	3.22184	1.10422	0.403142	2.73904	0.00616195	0.604614
BCAS1	7.46305	-0.615889	0.224922	-2.73824	0.00617698	0.604614
CMTM5	135.527	0.403669	0.147477	2.73716	0.00619717	0.604614
ABCC3	359.681	0.371245	0.135664	2.7365	0.00620968	0.604614
ARHGEF10	31.6904	-0.37977	0.138916	-2.73382	0.00626045	0.606058
C2	69.9105	0.643134	0.235495	2.73099	0.0063145	0.606058
RARRES1	6.49779	1.74972	0.640768	2.73066	0.00632082	0.606058
ADORA3	78.276	-0.620677	0.227326	-2.73034	0.00632698	0.606058
SPHK1	72.1344	0.277187	0.101715	2.72513	0.00642758	0.608498
RSAD2	2846.32	1.07652	0.395047	2.72504	0.00642929	0.608498
SPSB1	25.9351	0.359349	0.13187	2.72503	0.00642961	0.608498
ZNF317	554.857	-0.0687967	0.0252942	-2.71986	0.006531	0.612505
NGFRAP1	317.429	0.315902	0.116239	2.7177	0.00657376	0.612505
TM4SF1	26.9424	0.970262	0.357033	2.71757	0.00657631	0.612505
PI15	4.57248	1.56234	0.574996	2.71714	0.00658492	0.612505
IGJ	1569.7	0.687482	0.253094	2.71631	0.00660138	0.612505
SIGLEC1	111.067	0.93945	0.346329	2.71259	0.00667587	0.616972
MGLL	123.549	0.402009	0.148271	2.71132	0.00670168	0.616972
FFAR2	2361.61	0.378381	0.139711	2.70832	0.00676247	0.618683
BIRC5	15.2863	0.475002	0.175418	2.70783	0.00677256	0.618683
ITGA7	16.0257	0.513885	0.189891	2.7062	0.00680571	0.61932
TRMT12	256.33	0.198298	0.0734188	2.70092	0.00691484	0.620277
MATN2	11.9004	0.864308	0.320106	2.70007	0.00693258	0.620277
KIAA0125	158.235	-0.402995	0.14932	-2.69887	0.00695745	0.620277
GPC4	7.00121	1.12497	0.41706	2.6974	0.00698842	0.620277
MIR548AY	1.27132	-0.999805	0.370727	-2.69688	0.0069993	0.620277
XK	177.33	0.356817	0.132312	2.69678	0.00700128	0.620277
STON2	857.153	0.28634	0.106236	2.69533	0.00703198	0.620277
LMLN	43.054	0.527979	0.196012	2.69361	0.00706835	0.620277
ZNF160	822.899	-0.138661	0.0514795	-2.69352	0.00707028	0.620277
DEPDC1B	19.0104	0.276806	0.102827	2.69195	0.00710361	0.620277
IGLL5	163.456	0.63004	0.23405	2.6919	0.00710461	0.620277
OLFML2B	13.4251	0.755899	0.281333	2.68685	0.007213	0.627425
LOC101928402	4.07147	0.585403	0.218094	2.68418	0.0072709	0.627896
LOC100507642	65.9207	0.277318	0.103317	2.68415	0.00727149	0.627896
LOXL3	161.457	0.223389	0.0833509	2.6801	0.00736004	0.633231
LOC100288152	20.0959	-0.479243	0.179101	-2.67582	0.00745464	0.633835
CCNB2	14.8039	0.423992	0.158473	2.67548	0.00746218	0.633835
BTNL9	9.57583	-0.872618	0.326171	-2.67534	0.00746533	0.633835
FAM169A	347.212	-0.278346	0.104057	-2.67494	0.00747422	0.633835
ESCO2	16.0286	0.366978	0.137442	2.67005	0.00758406	0.640032
PEG10	7.3822	-0.689704	0.258386	-2.66928	0.00760139	0.640032
RAB13	32.3854	0.375604	0.140903	2.66568	0.00768318	0.640812
HCAR2	782.159	0.310081	0.116374	2.66451	0.00771004	0.640812
MMP2	10.7295	1.65322	0.620536	2.66418	0.00771765	0.640812
PGPEP1L	0.848821	-1.09043	0.409427	-2.66332	0.00773736	0.640812
BCL2L2	106.877	0.221016	0.0829969	2.66294	0.00774608	0.640812
LEPR	248.412	0.255143	0.0959149	2.6601	0.00781183	0.644
ESAM	99.875	0.349467	0.131482	2.6579	0.00786286	0.645956
NCKAP1	238.779	0.24277	0.0913896	2.65643	0.00789718	0.64653
DPP10	1.09637	1.53127	0.577372	2.65214	0.00799835	0.651662
NR1H3	38.9537	0.545928	0.205899	2.65144	0.00801494	0.651662
SNORD53	5.32182	-0.494479	0.186624	-2.6496	0.00805869	0.652975
FERMT3	2103.89	0.186507	0.070554	2.64347	0.00820617	0.662071
MRO	2.28182	1.51949	0.574995	2.64261	0.00822692	0.662071
EGF	294.354	0.342725	0.129831	2.63978	0.00829591	0.66536
ALDH1A2	8.47084	0.556666	0.211447	2.63265	0.00847218	0.67546
HIST1H3B	152.178	0.364248	0.138372	2.63238	0.00847894	0.67546
CTNNA3	3.10351	-1.10373	0.419965	-2.62815	0.00858511	0.68001
FAM46B	1.44281	-0.856381	0.325989	-2.62702	0.0086135	0.68001
DAB2	259.743	0.29452	0.112127	2.62668	0.00862227	0.68001
SLCO4A1	8.14181	0.743343	0.283333	2.62357	0.00870133	0.68199
C3orf35	65.6033	-0.274955	0.104832	-2.62281	0.0087209	0.68199
HYAL2	179.769	0.191529	0.0730431	2.62213	0.00873816	0.68199
TMEM119	15.1119	0.609988	0.232721	2.62112	0.00876427	0.68199
CTTN	557.822	0.333097	0.127162	2.61948	0.00880634	0.68199
C1orf54	21.0327	0.427533	0.163276	2.61847	0.00883246	0.68199
TM4SF18	1.01752	1.77245	0.677068	2.61783	0.00884916	0.68199
BTBD11	192.637	-0.217996	0.0833296	-2.61608	0.00889466	0.683232
AC007879.2	13.4549	-0.4686	0.179198	-2.61499	0.00892302	0.683232
LOC102467081	4.00904	-0.603506	0.230972	-2.6129	0.00897772	0.685202
PLOD2	68.6893	0.396922	0.152	2.61132	0.00901937	0.686168
TRNAD15	4.84177	-0.570625	0.218777	-2.60825	0.00910061	0.69013
HMG20B	305.835	0.146081	0.0561459	2.60182	0.00927318	0.698349
SPATS2L	125.454	0.648876	0.249465	2.60107	0.00929333	0.698349
ARNTL2	46.1391	0.302808	0.116481	2.59964	0.0093322	0.698349
MIR3191	6.41618	0.511267	0.196675	2.59955	0.00933453	0.698349
XAB2	295.159	-0.152992	0.0588716	-2.59874	0.00935658	0.698349
LRIG3	3.40141	1.36671	0.526399	2.59634	0.00942231	0.700047
MAP1B	11.4569	0.785034	0.302657	2.5938	0.00949207	0.700047
GYS2	4.88513	-0.489072	0.188568	-2.59361	0.00949749	0.700047
ENTPD2	3.50387	-0.925331	0.356775	-2.5936	0.00949768	0.700047
DNAJC5B	6.9203	0.743074	0.286693	2.59188	0.0095453	0.701372
EGLN3	49.1136	0.335136	0.129394	2.59005	0.00959616	0.702065
CYB5R2	7.57763	0.790324	0.305216	2.5894	0.00961445	0.702065
CD68	2223.95	0.259724	0.100457	2.58542	0.00972609	0.702065
LOC100128164	15.1069	-0.436007	0.168646	-2.58533	0.00972847	0.702065
LOC101928794	10.6045	0.497091	0.192403	2.58359	0.00977792	0.702065
UTP20	455.682	-0.143858	0.055694	-2.583	0.00979451	0.702065
MMD	915.888	0.265328	0.102728	2.58281	0.00979993	0.702065
TF	4.45024	-0.474494	0.183742	-2.5824	0.00981162	0.702065
ZC2HC1C	3.49108	0.636745	0.246627	2.58182	0.00982819	0.702065
SERPINB2	53.5071	0.399757	0.154967	2.57963	0.00989068	0.702065
ZFYVE9	73.345	-0.251599	0.0975578	-2.57898	0.00990935	0.702065
SEPP1	63.738	1.09041	0.423372	2.57553	0.0100085	0.702065
ITGB5	382.715	0.344388	0.133742	2.57503	0.0100233	0.702065
VAT1	105.469	0.292346	0.113609	2.57328	0.0100741	0.702065
POF1B	16.3042	-0.714601	0.277726	-2.57305	0.0100808	0.702065
COL5A2	19.1836	0.607674	0.23633	2.5713	0.0101319	0.702065
S1PR3	132.367	0.329497	0.128191	2.57036	0.0101593	0.702065
FAP	5.07739	0.989118	0.384821	2.57033	0.0101601	0.702065
CD14	4179.63	0.280327	0.109089	2.56971	0.0101785	0.702065
CNTNAP2	17.3132	-0.986127	0.38376	-2.56964	0.0101803	0.702065
SLC22A23	22.417	0.344054	0.133952	2.56849	0.0102142	0.702065
NREP	93.8907	0.21235	0.0827092	2.56743	0.0102455	0.702065
MAPK8	551.277	-0.0988878	0.0385222	-2.56703	0.0102573	0.702065
SERPINE2	27.7086	0.481142	0.187474	2.56645	0.0102745	0.702065
LOC102724271	4.40117	-0.66883	0.260681	-2.56571	0.0102966	0.702065
OAS1	1771.68	0.618763	0.241361	2.56364	0.0103581	0.702769
MIR7853	1.31463	1.18955	0.464059	2.56337	0.0103663	0.702769
KIAA0101	24.4705	0.332673	0.12984	2.56217	0.010402	0.703178
FAT1	1.57834	1.36414	0.533279	2.55802	0.0105271	0.709406
ZNF354C	214.887	-0.163173	0.0638449	-2.55577	0.0105954	0.709406
ZNF662	17.4914	-0.392884	0.153747	-2.5554	0.0106067	0.709406
ZBTB10	386.99	-0.145428	0.0569155	-2.55515	0.0106141	0.709406
AGRP	0.981151	1.18249	0.463391	2.55181	0.0107166	0.712327
ECHDC3	143.499	-0.634047	0.248474	-2.55176	0.010718	0.712327
LMO2	1244.46	0.26356	0.10333	2.55067	0.0107517	0.712563
LOC101929313	0.869215	-1.14947	0.451128	-2.54799	0.0108346	0.716053
MPP6	336.139	-0.222909	0.0875184	-2.547	0.0108654	0.716085
PCP2	57.6988	0.247448	0.0972592	2.54421	0.0109525	0.719822
TMEM132B	1.17649	-0.919976	0.361831	-2.54256	0.0110044	0.720656
ARHGEF35	3.35052	-0.589083	0.2318	-2.54134	0.0110429	0.720656
FLVCR2	214.158	0.297179	0.116958	2.54091	0.0110566	0.720656
RNU6-7	1.5979	0.96319	0.379819	2.53592	0.0112152	0.72899
ANGPTL4	2.28139	3.09859	1.22332	2.53294	0.0113111	0.731575
SEMA6B	13.1987	0.535183	0.211397	2.53165	0.0113528	0.731575
LOC102724559	9.50537	-0.417178	0.164814	-2.53121	0.011367	0.731575
RGMB	57.044	-0.393662	0.155586	-2.53019	0.0114002	0.731575
PTPRD	2.05385	0.80286	0.317366	2.52976	0.0114141	0.731575
CMPK2	747.08	0.76274	0.301604	2.52895	0.0114405	0.731575
CDCA5	6.94587	0.453221	0.179467	2.52537	0.0115577	0.736752
STRA13	94.6873	0.192715	0.0763355	2.52458	0.0115838	0.736752
OAS2	1614.47	0.534749	0.212081	2.52143	0.0116878	0.736876
DNA2	153.911	0.127173	0.0504382	2.52137	0.0116899	0.736876
PTPN20B	5.85561	-0.634686	0.251724	-2.52136	0.0116902	0.736876
LINC00528	147.595	0.208895	0.08287	2.52076	0.0117103	0.736876
LY6G6F	97.5107	0.363769	0.144445	2.51839	0.0117893	0.73988
C5orf34	23.7708	-0.204802	0.0813697	-2.51693	0.0118381	0.740534
ELP3	452.927	-0.172928	0.0687256	-2.51621	0.0118623	0.740534
LOC646034	1.30019	-0.89224	0.355276	-2.5114	0.0120254	0.745438
IGFBP2	24.1231	0.661492	0.263435	2.51103	0.012038	0.745438
HNMT	433.783	0.249199	0.0992711	2.51028	0.0120635	0.745438
SPCS1	212.346	0.118449	0.0471875	2.51018	0.0120669	0.745438
LOC100505710	0.720813	-1.04565	0.416924	-2.508	0.0121417	0.7456
RP11-593F23.1	0.719907	-0.973483	0.388218	-2.50757	0.0121565	0.7456
LOC102723993	2.98446	0.658728	0.262719	2.50735	0.0121641	0.7456
WEE2-AS1	14.2883	-0.320571	0.127996	-2.50455	0.0122607	0.749585
COX7A1	0.975831	1.47369	0.588693	2.50332	0.0123034	0.750064
ARHGAP6	162.918	0.279938	0.111941	2.50075	0.012393	0.750064
ACP2	119.619	0.216401	0.0865818	2.49938	0.0124412	0.750064
CATSPERB	44.7277	-0.348964	0.139622	-2.49934	0.0124424	0.750064
PITPNC1	732.783	-0.118148	0.0472939	-2.49817	0.0124837	0.750064
CFB	8.48984	0.740213	0.296353	2.49774	0.0124987	0.750064
TMCC2	37.6576	0.37675	0.150857	2.4974	0.0125108	0.750064
LINC01119	0.833359	-0.923792	0.369949	-2.49708	0.0125222	0.750064
CTSA	823.885	0.208813	0.0837389	2.49361	0.012645	0.755505
IGF1	3.09923	1.04097	0.417885	2.49105	0.0127367	0.758322
MAGIX	28.1215	0.240509	0.0965849	2.49013	0.0127695	0.758322
OASL	897.227	0.598485	0.24042	2.48933	0.0127984	0.758322
PIM3	904.891	0.27011	0.108554	2.48826	0.0128369	0.758322
ADCY3	104.476	0.316492	0.127278	2.48662	0.0128964	0.758322
CABP5	46.5067	0.412053	0.165753	2.48595	0.0129206	0.758322
TRMT2B	471.462	-0.109638	0.0441039	-2.4859	0.0129225	0.758322
MND1	10.0231	0.413748	0.166486	2.48518	0.0129485	0.758322
BLVRB	563.463	0.239327	0.0964353	2.48174	0.0130742	0.761188
LOC102723554	1.12894	-0.880018	0.354619	-2.48159	0.0130797	0.761188
RNY3	19.3607	0.535219	0.215709	2.4812	0.013094	0.761188
ZNF682	58.3668	-0.217935	0.0878724	-2.48012	0.0131337	0.761624
F3	3.56635	1.05115	0.424589	2.47569	0.0132978	0.769254
PSMD5-AS1	470.546	-0.436355	0.176436	-2.47316	0.0133923	0.771859
TMEM150B	52.9587	0.359311	0.145433	2.47063	0.0134876	0.771859
LOC101926935	7.93848	-0.472669	0.191343	-2.47028	0.0135009	0.771859
LOC102724246	6.56602	0.567923	0.229935	2.46993	0.013514	0.771859
C1QC	12.6824	1.16083	0.469989	2.46991	0.0135148	0.771859
WNT16	21.4121	-0.792681	0.321017	-2.46928	0.0135385	0.771859
RGL1	49.3545	0.418045	0.169459	2.46694	0.0136273	0.772903
SLC7A11	79.8371	0.341848	0.138579	2.46681	0.0136321	0.772903
EGFL7	29.1864	0.412094	0.167189	2.46484	0.0137074	0.772903
VWA5A	172.628	0.22376	0.0907838	2.46476	0.0137105	0.772903
LOC645177	1.03603	-1.87098	0.75917	-2.46451	0.0137202	0.772903
LOC101928581	1.58395	-0.653104	0.265486	-2.46003	0.0138927	0.774949
HOMER3	236.044	0.232781	0.0946333	2.45983	0.0139004	0.774949
HEPH	11.2054	0.859232	0.349319	2.45973	0.0139041	0.774949
LOC102723690	10.8713	-0.863016	0.350892	-2.45949	0.0139134	0.774949
IFIT1	3791.8	0.816472	0.332172	2.45798	0.0139722	0.774949
SNAPC2	30.776	0.287623	0.117058	2.4571	0.0140065	0.774949
SRD5A3	95.2524	0.288345	0.117432	2.45542	0.0140721	0.774949
TEAD2	2.38882	-1.28107	0.521826	-2.45498	0.0140893	0.774949
TBC1D3P1-DHX40P1	3.28884	-1.43207	0.583374	-2.45481	0.0140957	0.774949
LOC102724475	3.66429	2.12794	0.86742	2.45318	0.0141599	0.774949
CLEC12B	178.41	0.473149	0.192892	2.45292	0.0141702	0.774949
CSTB	352.724	0.332884	0.135721	2.45272	0.0141782	0.774949
CXCR4	7268.79	-0.239536	0.0976879	-2.45205	0.0142044	0.774949
FAM129B	383.003	0.26347	0.107466	2.45165	0.0142202	0.774949
MYO10	44.8334	0.437027	0.178335	2.4506	0.014262	0.774949
MAPK6	496.197	0.134969	0.0550865	2.45013	0.0142805	0.774949
TRNAL15	57.0081	-0.350024	0.143085	-2.44626	0.0144346	0.781518
CTSB	4363.71	0.401849	0.164458	2.44347	0.0145467	0.781536
CFLAR-AS1	4.48572	1.17259	0.479932	2.44324	0.0145559	0.781536
ZNF786	140.082	-0.155783	0.0637895	-2.44214	0.0146006	0.781536
CLIC4	738.076	0.176554	0.0723183	2.44135	0.0146326	0.781536
SDC1	6.34501	1.14414	0.46882	2.44046	0.0146687	0.781536
GPR39	0.79215	-1.08764	0.445979	-2.43877	0.0147374	0.781536
ACRBP	169.89	0.269397	0.110505	2.43787	0.0147739	0.781536
CCL8	3.36422	1.16459	0.477833	2.43724	0.0147999	0.781536
LRRC69	26.5229	-0.239843	0.0984162	-2.43703	0.0148086	0.781536
HMMR	24.8709	0.321267	0.131843	2.43675	0.01482	0.781536
AREG	42.6248	-0.879438	0.361039	-2.43585	0.0148566	0.781536
AMPH	4.9238	0.903504	0.371025	2.43516	0.0148853	0.781536
TCN2	69.7852	0.432824	0.177772	2.43471	0.0149037	0.781536
YWHAG	1106.17	0.0981386	0.0403291	2.43344	0.0149559	0.781536
TSPEAR	7.66677	-0.704377	0.289496	-2.43311	0.0149697	0.781536
CLU	286.643	0.337903	0.138882	2.43301	0.0149737	0.781536
TTC3P1	6.3683	-0.422048	0.173524	-2.43221	0.0150069	0.781536
LOC100505798	129.974	0.289056	0.118917	2.43074	0.0150681	0.781536
YJEFN3	7.00963	-0.39724	0.163439	-2.43051	0.0150776	0.781536
MX1	2919.97	0.626342	0.257747	2.43007	0.015096	0.781536
C7	1.85042	1.49913	0.617121	2.42923	0.0151308	0.781536
KLF1	7.67905	0.501896	0.206678	2.4284	0.0151656	0.781536
LGALS3	442.404	0.251157	0.103454	2.4277	0.0151947	0.781536
ZNF506	684.205	-0.139101	0.0573647	-2.42486	0.0153144	0.783248
MIR29A	8.14005	-0.444525	0.183384	-2.42401	0.0153502	0.783248
TMEM86A	24.6001	0.336409	0.138783	2.42399	0.0153509	0.783248
DMKN	5.69094	-0.535367	0.220976	-2.42273	0.0154043	0.783248
CD300LD	8.74903	-0.830706	0.342965	-2.42213	0.0154298	0.783248
DDX31	142.004	-0.145416	0.0600436	-2.42184	0.0154422	0.783248
ANO6	2794.48	0.168698	0.069676	2.42118	0.0154704	0.783248
LOC100293704	17.4153	0.320606	0.132446	2.42065	0.0154928	0.783248
CHKA	92.7699	-0.397307	0.164255	-2.41884	0.01557	0.785032
ITGAV	622.021	0.141816	0.0586436	2.41827	0.0155945	0.785032
HCAR3	956.671	0.295149	0.122185	2.41558	0.01571	0.786919
TBX18	0.779052	1.98956	0.823727	2.41532	0.0157213	0.786919
ZFP2	11.3945	-0.321975	0.133351	-2.4145	0.0157569	0.786919
DFNA5	14.8733	0.804035	0.333092	2.41386	0.0157847	0.786919
LOC102467080	1.114	1.03768	0.429942	2.41354	0.0157982	0.786919
CHIC1	343.314	-0.182554	0.0756763	-2.4123	0.0158522	0.787261
NDRG3	468.037	-0.0965206	0.0400556	-2.40966	0.0159672	0.787261
LOC101929398	8.30872	0.414027	0.171883	2.40878	0.016006	0.787261
SPOCD1	15.9192	0.505116	0.209766	2.408	0.0160403	0.787261
ZNF749	57.0619	-0.220456	0.0915622	-2.40772	0.0160525	0.787261
TRIP13	10.7576	0.378336	0.157145	2.40756	0.0160595	0.787261
FAM163A	1.18192	0.993285	0.412603	2.40736	0.0160683	0.787261
IDH1	827.399	0.194748	0.0809163	2.40678	0.0160939	0.787261
TNFSF4	282.568	0.273614	0.113712	2.4062	0.0161193	0.787261
TNS1	61.7548	0.516616	0.2148	2.4051	0.016168	0.787261
GP1BA	11.6793	0.508629	0.211485	2.40503	0.0161711	0.787261
CDKN1A	133.147	0.282007	0.117387	2.40236	0.0162898	0.78866
IFI27L2	171.123	0.184863	0.0770178	2.40027	0.0163832	0.78866
SPARC	531.531	0.305327	0.127248	2.39946	0.0164193	0.78866
CAV1	25.3562	0.753044	0.3139	2.39899	0.0164402	0.78866
AFAP1L2	27.9762	0.247399	0.103139	2.39869	0.016454	0.78866
CTSH	1280.24	0.216901	0.0904399	2.39829	0.0164717	0.78866
RP11-333A23.4	5.92198	1.22308	0.510036	2.39802	0.0164839	0.78866
LOC102724835	3.06881	-0.628234	0.261984	-2.39799	0.0164854	0.78866
FANCM	246.982	-0.123598	0.0515493	-2.39767	0.0164999	0.78866
FAM195A	68.3846	0.226347	0.0944991	2.39523	0.0166101	0.792327
HESX1	9.20789	0.579896	0.242549	2.39085	0.0168096	0.800233
CDCA2	10.108	0.395452	0.165537	2.38891	0.0168985	0.80091
ERO1LB	412.048	-0.106518	0.0446199	-2.38722	0.0169762	0.80091
JAG1	173.795	0.213698	0.0895533	2.38627	0.0170202	0.80091
LOC102724142	1.9984	-0.639017	0.267802	-2.38615	0.0170256	0.80091
STX12	884.738	0.113359	0.0475164	2.38568	0.0170476	0.80091
SLITRK4	121.998	0.291974	0.122422	2.38499	0.0170797	0.80091
ACE	14.1483	0.531348	0.222796	2.38491	0.0170833	0.80091
DOCK1	31.3312	0.387406	0.162511	2.38388	0.0171313	0.80091
HIST1H4I	175.943	0.212561	0.0891849	2.38337	0.017155	0.80091
KCNJ4	0.83827	1.1286	0.47361	2.38297	0.0171738	0.80091
GP6	34.2301	0.350489	0.147111	2.38249	0.0171962	0.80091
UTS2	18.2349	0.758256	0.318414	2.38135	0.0172492	0.801209
LOC729652	1.82925	-0.698888	0.29354	-2.3809	0.0172704	0.801209
ABLIM3	55.6224	0.359635	0.151154	2.37925	0.0173478	0.802018
PHEX	36.1828	-0.356667	0.149944	-2.37867	0.0173751	0.802018
C20orf196	57.7736	-0.152312	0.0640867	-2.37665	0.0174707	0.802018
LOC101927978	1.47717	0.839499	0.353552	2.37447	0.0175741	0.802018
FLJ37201	12.6059	-0.375991	0.158373	-2.37408	0.0175926	0.802018
HBM	1.31125	1.35115	0.569184	2.37383	0.0176047	0.802018
CD160	216.889	-0.405258	0.170747	-2.37345	0.017623	0.802018
LOC653513	6.89002	0.562681	0.237085	2.37333	0.0176284	0.802018
TWIST2	3.20343	-1.05565	0.444994	-2.37229	0.0176784	0.802018
FCER1G	2458.94	0.252883	0.106599	2.37228	0.0176786	0.802018
GLDC	10.5739	0.703773	0.296697	2.37202	0.017691	0.802018
TNFRSF17	29.9168	0.583199	0.245874	2.37195	0.0176946	0.802018
ARHGAP42	24.5687	-0.34099	0.14382	-2.37095	0.0177424	0.802649
ARHGEF9	200.409	-0.162294	0.0684748	-2.37013	0.017782	0.802906
LOC102723450	0.625872	-1.3151	0.555859	-2.36589	0.0179867	0.810465
DCN	13.379	1.42606	0.602927	2.36523	0.0180191	0.810465
ZNF737	878.755	-0.189915	0.0803411	-2.36386	0.0180856	0.810465
CEP55	25.1798	0.358066	0.151478	2.36382	0.0180876	0.810465
LDHAL6A	1.95722	-0.825134	0.349168	-2.36314	0.0181207	0.810465
PTGR1	5.40683	0.777532	0.32961	2.35894	0.0183271	0.817104
CLEC1B	180.111	0.380485	0.161314	2.35866	0.0183411	0.817104
SYNC	3.55658	0.694515	0.294533	2.35802	0.0183728	0.817104
CHST7	244.516	-0.229468	0.0973822	-2.35637	0.0184548	0.819211
SFI1	705.534	-0.122016	0.0518808	-2.35186	0.0186798	0.825055
MYBL2	18.249	0.396723	0.168688	2.35182	0.0186819	0.825055
E2F1	36.8371	0.358377	0.152489	2.35018	0.0187643	0.825055
FUCA2	299.747	0.149474	0.0636025	2.35013	0.018767	0.825055
SHISA2	3.00883	-0.688735	0.293114	-2.34972	0.0187877	0.825055
CTB-118N6.3	19.3862	-0.250085	0.106439	-2.34956	0.0187956	0.825055
RIN1	60.7731	0.251364	0.107086	2.3473	0.01891	0.826419
TMEM51	8.6298	0.636946	0.271382	2.34705	0.0189229	0.826419
ZNF826P	10.9026	-0.373429	0.159118	-2.34688	0.0189315	0.826419
SCN4B	1.07449	0.985299	0.420337	2.34407	0.0190746	0.830847
RN7SL2	1.04504e+06	0.33576	0.143376	2.34181	0.0191905	0.830847
ATP8B1	6.22778	1.0613	0.453281	2.34136	0.0192135	0.830847
S100A10	516.165	0.181049	0.0773523	2.34058	0.019254	0.830847
LOC101930531	12.5866	-0.416719	0.178052	-2.34043	0.0192615	0.830847
ZNF660	20.6174	-0.308098	0.131645	-2.34037	0.0192647	0.830847
ADAM9	740.607	0.23377	0.0998995	2.34005	0.0192814	0.830847
SLC30A1	393.231	0.126907	0.0542474	2.33942	0.0193139	0.830847
SRA1	375.856	0.156203	0.0669222	2.3341	0.0195903	0.838031
NDUFB2-AS1	2.50772	-0.629299	0.269659	-2.33368	0.0196125	0.838031
ANO8	61.7094	0.232525	0.0996643	2.33308	0.0196438	0.838031
HERC6	408.117	0.364046	0.156051	2.33286	0.0196555	0.838031
USP53	427.671	-0.239369	0.10261	-2.33281	0.019658	0.838031
AK4	21.364	0.436978	0.187425	2.33148	0.0197279	0.839356
UCA1	1.8562	-0.756958	0.324873	-2.33001	0.0198057	0.839356
EIF1AD	211.941	-0.101779	0.0436873	-2.3297	0.0198218	0.839356
FPR3	60.5145	0.536981	0.23051	2.32953	0.0198309	0.839356
OAS3	1193.34	0.71297	0.306208	2.32838	0.0198918	0.840428
C4A	4.98515	0.52562	0.225873	2.32706	0.0199622	0.840455
PCNXL4	705.017	-0.0854851	0.0367424	-2.32661	0.0199862	0.840455
LOC100507460	44.1697	0.477649	0.20532	2.32637	0.019999	0.840455
MYL9	59.4699	0.431011	0.185448	2.32416	0.0201167	0.84261
HBQ1	2.11899	0.843732	0.363058	2.32396	0.0201276	0.84261
RP11-365O16.6	2.89246	0.674926	0.290619	2.32237	0.0202129	0.84261
PDLIM4	1.38989	1.56535	0.67408	2.32221	0.0202219	0.84261
PYCR2	430.709	0.147293	0.0634618	2.32097	0.0202885	0.84261
PLD3	376.864	0.309912	0.133533	2.32086	0.0202944	0.84261
HEXIM2	51.1522	0.215265	0.0927562	2.32076	0.0202996	0.84261
TBC1D2	298.707	0.201108	0.0867063	2.31942	0.0203724	0.84365
AFAP1	103.456	0.361506	0.15589	2.31898	0.0203959	0.84365
LAMC1	122.891	0.387871	0.167402	2.317	0.0205037	0.843773
MAT2A	870.264	-0.11291	0.0487323	-2.31694	0.0205068	0.843773
ZNF492	16.532	-0.366624	0.15829	-2.31615	0.0205499	0.843773
HERC5	1712.17	0.635922	0.274568	2.31609	0.0205536	0.843773
KALRN	46.9454	0.417045	0.180117	2.31542	0.02059	0.843773
SLC37A2	440.717	0.223623	0.0966147	2.31459	0.0206354	0.843773
TM4SF19	2.11899	1.28366	0.554652	2.31435	0.0206486	0.843773
CDC25C	10.9718	0.372449	0.161016	2.31311	0.0207165	0.845089
EML5	114.907	-0.228439	0.098793	-2.3123	0.0207614	0.845464
POLQ	52.9041	0.203179	0.087941	2.3104	0.0208662	0.84827
CALD1	124.38	0.348899	0.151137	2.3085	0.0209714	0.851085
DERA	326.014	0.12102	0.0524662	2.30663	0.0210757	0.852622
CNN1	7.46171	0.769011	0.333407	2.30653	0.0210813	0.852622
SCUBE3	2.64476	0.938796	0.407252	2.3052	0.0211555	0.854164
CENPC	922.08	-0.123041	0.0533927	-2.30445	0.0211973	0.854391
IL18	116.308	0.22767	0.0988476	2.30325	0.021265	0.855115
FANCD2	352.378	-0.133557	0.0579965	-2.30285	0.0212875	0.855115
NUSAP1	131.343	0.223056	0.0969183	2.30148	0.0213644	0.85675
LOC389765	93.7527	-0.148844	0.064702	-2.30045	0.0214226	0.857629
ZNRF2P1	4.89371	-0.546781	0.237838	-2.29897	0.0215069	0.859549
MCM10	16.6791	0.320476	0.139575	2.29608	0.0216711	0.863926
NEXN	160.645	0.316479	0.137853	2.29576	0.0216894	0.863926
AURKA	67.6142	0.200362	0.0873073	2.29491	0.0217384	0.86442
ZNF174	124.382	-0.116442	0.0507604	-2.29396	0.0217927	0.865126
SNX29P1	14.4725	-0.37105	0.161805	-2.29319	0.021837	0.865432
BUB1B	30.1813	0.291316	0.127121	2.29165	0.0219258	0.867256
AQP1	45.7892	0.873746	0.38147	2.29047	0.0219941	0.867256
PNP	735.219	0.157338	0.0686937	2.29043	0.0219966	0.867256
PAK3	7.08847	0.423963	0.185193	2.2893	0.022062	0.867256
INMT	6.04815	0.95532	0.417312	2.28923	0.0220663	0.867256
ATRNL1	2.65631	-0.626923	0.2741	-2.2872	0.0221839	0.867387
PF4	2694.39	0.297322	0.129998	2.28714	0.0221879	0.867387
SLC7A7	1469.41	0.170063	0.0743684	2.28677	0.0222095	0.867387
LOC100507258	22.8081	-0.231554	0.101319	-2.2854	0.0222892	0.867387
NFE2	2205.89	0.233626	0.102229	2.28532	0.0222944	0.867387
FXYD7	2.53047	0.696524	0.304953	2.28403	0.0223696	0.867387
SDCBP2-AS1	44.0706	-0.163928	0.0717732	-2.28397	0.0223732	0.867387
FHL2	20.8277	0.379008	0.165994	2.28327	0.0224147	0.867387
ECE2	15.6773	0.292672	0.128201	2.28292	0.0224351	0.867387
C8orf4	2.07194	1.59089	0.696872	2.2829	0.0224362	0.867387
C19orf18	4.0923	-0.443735	0.194669	-2.27944	0.0226411	0.872492
PTCRA	121.927	0.29477	0.129318	2.27942	0.022642	0.872492
PER1	118.681	-0.607036	0.266451	-2.27823	0.0227131	0.873809
CORO1B	606.146	0.177598	0.0780192	2.27633	0.0228261	0.875629
CD302	4.1779	-0.482032	0.211771	-2.27619	0.0228344	0.875629
LOC101060569	1.32831	-0.807651	0.355031	-2.27487	0.0229134	0.877236
CENPI	26.6569	0.205239	0.090396	2.27044	0.023181	0.879403
ZNF711	42.5756	-0.336121	0.148089	-2.26972	0.0232247	0.879403
SLC28A3	15.132	0.577546	0.254477	2.26954	0.0232355	0.879403
MFAP5	1.20892	1.66245	0.73261	2.26921	0.0232556	0.879403
FLJ46906	10.7657	0.333753	0.147116	2.26863	0.0232909	0.879403
TCF4	352.531	-0.347675	0.153254	-2.26862	0.0232913	0.879403
TRPV4	3.52072	0.718841	0.3169	2.26836	0.0233075	0.879403
IRF5	373.274	0.205459	0.0905854	2.26813	0.0233214	0.879403
TYW1B	112.801	-0.197385	0.0870319	-2.26796	0.0233317	0.879403
DOC2B	3.00232	0.726449	0.320333	2.26779	0.0233417	0.879403
CTDSPL	236.499	0.282784	0.124742	2.26694	0.0233937	0.87996
KCP	5.275	0.771157	0.340342	2.26583	0.0234617	0.881117
GAS2L1	43.4892	0.345784	0.152853	2.26221	0.0236845	0.888074
ABCA5	674.742	-0.161642	0.0714829	-2.26127	0.0237426	0.888197
SEC14L2	27.1596	-0.307104	0.135926	-2.25935	0.0238619	0.888197
SGCD	16.7859	-0.596313	0.263961	-2.2591	0.0238773	0.888197
MIR5706	4.39532	-0.500598	0.221614	-2.25888	0.0238911	0.888197
MIR933	6.2064	-0.371816	0.164688	-2.25769	0.0239648	0.888197
TMEM206	180.529	0.102877	0.0455869	2.25672	0.0240253	0.888197
SNORA47	52.6875	0.315891	0.140005	2.25628	0.024053	0.888197
TSPAN9	68.4138	0.334266	0.148202	2.25548	0.0241035	0.888197
LOC100996716	1.0535	-0.818925	0.363098	-2.25538	0.0241095	0.888197
SNORD109A	2.5083	-0.58612	0.259892	-2.25524	0.0241181	0.888197
LOC101060498	1.26005	-0.745163	0.330451	-2.25499	0.024134	0.888197
ZFPM1	23.5978	-0.270909	0.12016	-2.25456	0.0241608	0.888197
LOC441081	19.9479	0.989234	0.438816	2.25432	0.0241758	0.888197
LOC102724799	3.34398	-0.651768	0.289464	-2.25164	0.0243453	0.893033
KDR	1.88592	1.0678	0.47449	2.25042	0.0244226	0.893033
SNX21	78.231	0.194469	0.086429	2.25004	0.0244464	0.893033
SOCS3	1096.46	0.395616	0.175841	2.24985	0.0244584	0.893033
PLSCR4	12.0495	0.552509	0.245921	2.24669	0.0246598	0.898378
ZSCAN32	319.328	-0.0797051	0.0354818	-2.24636	0.0246807	0.898378
INPP5B	701.319	-0.122294	0.0544615	-2.24551	0.0247352	0.898431
ZNF546	133.78	-0.134221	0.0597905	-2.24485	0.0247776	0.898431
KIAA1377	48.0652	-0.297966	0.13275	-2.24456	0.0247961	0.898431
FAM124B	35.0421	0.250624	0.111746	2.24281	0.0249094	0.900842
LOC102724557	1.00429	-1.27812	0.570119	-2.24185	0.0249708	0.900842
DYNLRB2	1.27797	0.854803	0.381383	2.24132	0.0250051	0.900842
CXCR2P1	283.634	0.269177	0.120105	2.24117	0.0250149	0.900842
ZNF582	71.76	-0.127743	0.0570293	-2.23996	0.0250933	0.901628
NCEH1	172.776	0.228499	0.10204	2.23932	0.0251352	0.901628
LOC646021	22.957	-0.209124	0.0934419	-2.23801	0.0252204	0.901628
TMEM158	7.81453	0.535911	0.239477	2.23784	0.0252318	0.901628
C5orf30	160.463	-0.291563	0.130294	-2.23773	0.0252387	0.901628
PROKR2	2.90013	-0.827373	0.369805	-2.23732	0.0252654	0.901628
ANXA2	4080.7	0.215873	0.0965607	2.23562	0.0253765	0.902971
IL4R	2671.86	0.223975	0.100187	2.23558	0.0253794	0.902971
LOC220729	178.215	-0.120991	0.0541703	-2.23353	0.0255139	0.903583
C2orf27A	9.25162	0.547828	0.245278	2.2335	0.0255163	0.903583
COMT	263.457	0.182478	0.0817114	2.23321	0.0255353	0.903583
ACOXL	9.25999	0.411866	0.184474	2.23265	0.0255724	0.903583
GUSBP4	37.6103	-0.18121	0.0811801	-2.2322	0.0256021	0.903583
UBE2J1	2691.92	0.198183	0.088798	2.23184	0.0256257	0.903583
CHI3L1	1322.03	-0.417962	0.187377	-2.2306	0.0257076	0.905121
CHMP4B	570.741	0.127608	0.0572268	2.22987	0.0257564	0.905491
DDAH2	458.307	0.233075	0.104558	2.22914	0.0258043	0.905832
ZFAND4	265.252	-0.0974291	0.0437325	-2.22784	0.025891	0.907526
LIMS1	3013.6	0.195345	0.0877061	2.22727	0.0259295	0.907533
LOC729468	0.931565	-0.932668	0.419216	-2.22479	0.0260952	0.909918
ZNF71	87.3239	-0.142103	0.0638761	-2.22467	0.0261036	0.909918
ZNF236	632.547	-0.0889612	0.0399961	-2.22425	0.0261318	0.909918
LINC00494	12.3321	-0.561404	0.252435	-2.22395	0.0261515	0.909918
LHFPL3-AS2	1.14025	0.900628	0.405155	2.22292	0.0262212	0.911004
CPE	12.4528	0.96901	0.436167	2.22165	0.0263071	0.91135
PHLDB1	2.95194	0.725521	0.326571	2.22163	0.0263082	0.91135
CLDN7	13.6919	0.346737	0.15619	2.21997	0.0264206	0.912335
EOGT	146.409	0.122486	0.055185	2.21956	0.0264486	0.912335
KLF8	36.9367	-0.3401	0.153253	-2.21921	0.0264725	0.912335
TTLL11	34.1112	-0.178368	0.0803844	-2.21894	0.0264909	0.912335
TSC22D1	686.335	0.185795	0.0838424	2.216	0.0266913	0.916317
EMP3	1420.73	0.172048	0.0776817	2.21478	0.0267752	0.916317
VCAM1	27.1971	0.758152	0.342357	2.21451	0.0267938	0.916317
ITLN1	159.61	0.935538	0.42248	2.21439	0.0268017	0.916317
BAK1	405.6	0.211402	0.0954841	2.21401	0.0268284	0.916317
AC147651.4	40.9743	0.243175	0.109842	2.21385	0.0268389	0.916317
LONRF3	138.302	0.164539	0.0743535	2.21292	0.0269028	0.917177
SIAE	92.5182	0.239798	0.108401	2.21213	0.0269576	0.917722
AKIP1	86.3556	0.143259	0.0648688	2.20845	0.0272132	0.923719
ZNF708	811.387	-0.17561	0.0795296	-2.2081	0.0272371	0.923719
CCDC71L	827.343	0.246999	0.111886	2.20759	0.0272729	0.923719
ZMAT4	7.30344	-0.69276	0.313977	-2.2064	0.0273558	0.923719
LY75	531.233	-0.15882	0.0719824	-2.20637	0.0273581	0.923719
CYB5R1	494.4	0.139042	0.0630582	2.20498	0.0274558	0.923719
MIR505	3.37945	-0.583278	0.26473	-2.20329	0.0275742	0.923719
U2SURP	2155.52	-0.10353	0.0470053	-2.20252	0.0276287	0.923719
CDC42EP3	2534.24	0.194717	0.0884122	2.20238	0.0276383	0.923719
CD151	416.21	0.278548	0.126509	2.2018	0.0276795	0.923719
MEF2BNB	76.5241	0.163166	0.0741214	2.20133	0.0277126	0.923719
KIF2C	11.9328	0.3693	0.167782	2.20107	0.0277312	0.923719
LCN12	1.42855	-0.725817	0.329785	-2.20088	0.0277447	0.923719
GAS6	63.7102	0.34298	0.155847	2.20075	0.0277536	0.923719
CYP1B1	1343.92	0.294343	0.133766	2.20043	0.0277766	0.923719
LOC102724455	4.74082	-0.658932	0.299488	-2.20019	0.0277932	0.923719
OGN	19.6918	0.88919	0.404153	2.20013	0.0277975	0.923719
TP53I3	98.6675	0.262287	0.119289	2.19875	0.0278958	0.923933
OXTR	26.3377	0.430182	0.195666	2.19855	0.0279099	0.923933
C10orf128	498.813	-0.269045	0.122383	-2.19839	0.0279211	0.923933
MIR29B1	3.94616	-0.575643	0.26197	-2.19736	0.0279947	0.925077
LSG1	427.249	-0.129144	0.0588351	-2.19501	0.028163	0.928018
SEC14L5	58.0083	0.399751	0.182134	2.19482	0.0281766	0.928018
LOC731656	0.626547	1.16917	0.532777	2.19447	0.0282014	0.928018
GSTO1	857.032	0.172148	0.078502	2.19292	0.0283134	0.929853
EPM2A	73.4204	-0.145609	0.0664089	-2.19261	0.0283358	0.929853
ZNF485	66.2695	-0.171256	0.0781644	-2.19098	0.0284535	0.930765
F13A1	6953.24	0.258947	0.118209	2.19059	0.0284816	0.930765
ZMIZ1-AS1	4.58091	0.693166	0.316434	2.19055	0.0284841	0.930765
NFKBIZ	2870.77	0.154479	0.0705367	2.19005	0.0285209	0.930765
IFI44L	2073.96	0.787115	0.359516	2.18938	0.0285695	0.931068
KCNH2	11.629	-0.420598	0.192206	-2.18827	0.0286499	0.931471
LRP11	28.2968	0.252181	0.11525	2.18812	0.0286607	0.931471
LANCL3	39.6188	0.245889	0.112447	2.18671	0.0287635	0.931552
SELP	534.327	0.253554	0.115967	2.18644	0.0287831	0.931552
PLA2G12A	451.19	0.173749	0.0795165	2.18507	0.0288834	0.931552
LOC101929418	7.54568	0.429909	0.196872	2.1837	0.0289846	0.931552
ADAM28	402.632	-0.271585	0.124372	-2.18366	0.0289875	0.931552
TNNT1	44.8079	0.555805	0.254628	2.18281	0.0290498	0.931552
RBKS	19.8731	-0.192596	0.0882351	-2.18276	0.0290536	0.931552
PP13	6.33562	-0.459028	0.210335	-2.18237	0.0290826	0.931552
YES1	200.562	-0.23165	0.10617	-2.18187	0.0291192	0.931552
ABLIM2	12.0223	-0.272046	0.124712	-2.18139	0.0291548	0.931552
MIR600HG	86.5208	-0.359556	0.164871	-2.18084	0.0291953	0.931552
EGR2	11.4443	0.795163	0.364733	2.18012	0.0292483	0.931552
ZNF461	86.9666	-0.165622	0.0760262	-2.17849	0.0293698	0.931552
NAV2	9.9468	0.613727	0.281723	2.17848	0.0293703	0.931552
STAC	3.08531	0.643991	0.295619	2.17845	0.0293727	0.931552
B3GALT2	51.1282	0.407487	0.18712	2.17767	0.0294305	0.931552
SNORD116-28	1.5015	-0.735295	0.337693	-2.1774	0.0294504	0.931552
UBE2C	35.304	0.255057	0.117147	2.17724	0.0294629	0.931552
LINC00920	37.7647	-0.327286	0.150333	-2.17707	0.0294753	0.931552
MIR7856	1.4433	0.771704	0.354497	2.17689	0.0294884	0.931552
SNORD88A	1.20618	-0.799211	0.367137	-2.17687	0.02949	0.931552
AC003665.1	3.21925	0.530252	0.243726	2.17561	0.0295845	0.93304
TP53TG1	72.8541	0.162095	0.0745201	2.17519	0.0296159	0.93304
LGR6	24.2922	-0.429894	0.197728	-2.17417	0.0296924	0.934205
HIST1H3G	79.6867	0.378469	0.174315	2.17118	0.0299178	0.93547
STAC3	86.9516	0.195982	0.0902725	2.171	0.0299312	0.93547
MPZ	94.6561	0.202025	0.0930995	2.16999	0.0300077	0.93547
RBM4	584.827	-0.0692584	0.0319272	-2.16926	0.0300631	0.93547
RP11-885B4.2	1.96316	-0.596895	0.275164	-2.16923	0.0300651	0.93547
IFT172	152.213	-0.125512	0.0578773	-2.16858	0.0301146	0.93547
SNORA21	33.536	0.23493	0.108359	2.16806	0.0301539	0.93547
RIMKLB	290.778	-0.131378	0.0606128	-2.1675	0.0301969	0.93547
PRKAR2B	2517.87	0.261263	0.120559	2.16709	0.030228	0.93547
HIST1H1B	477.836	0.254247	0.117335	2.16684	0.030247	0.93547
PYCR1	4.90625	0.567602	0.261967	2.16669	0.0302585	0.93547
MID2	82.325	-0.225414	0.104101	-2.16533	0.0303626	0.93547
XPNPEP1	805.099	0.113366	0.0523662	2.16487	0.0303973	0.93547
GRIK4	12.5189	-0.748249	0.345817	-2.16372	0.0304862	0.93547
LOC101928054	954.425	-0.187397	0.0866199	-2.16344	0.030507	0.93547
YPEL1	253.187	-0.212425	0.0982018	-2.16315	0.0305294	0.93547
ARG1	546.258	-0.572601	0.264802	-2.16238	0.0305891	0.93547
ASS1	6.83373	0.963675	0.445659	2.16236	0.0305903	0.93547
H1FX-AS1	15.0211	-0.272839	0.126194	-2.16206	0.0306137	0.93547
OXGR1	1.6309	0.797859	0.369032	2.16203	0.0306157	0.93547
MYO7A	28.9297	0.33181	0.153472	2.16202	0.0306166	0.93547
LOC101929280	8.7544	-0.477934	0.221201	-2.16063	0.0307241	0.93547
RNF138P1	33.223	-0.243182	0.112557	-2.16052	0.0307321	0.93547
PM20D1	3.69293	-0.59096	0.273584	-2.16007	0.0307674	0.93547
GEM	5.19955	0.781581	0.361847	2.15998	0.0307746	0.93547
CDC20	8.39775	0.432214	0.200148	2.15947	0.0308137	0.93547
NCAPH	27.8516	0.182268	0.0844069	2.1594	0.0308192	0.93547
BOD1	161.693	-0.112376	0.0520531	-2.15887	0.0308601	0.93547
DSTNP2	24.6344	0.186151	0.0862782	2.15757	0.0309616	0.93547
LOC101928963	16.06	0.278853	0.129278	2.157	0.0310059	0.93547
ZNF257	87.0769	-0.256802	0.119085	-2.15645	0.0310486	0.93547
PLAU	34.0134	0.434912	0.201686	2.15638	0.0310544	0.93547
F2RL3	22.2769	0.311468	0.144445	2.15631	0.0310593	0.93547
NR2F6	22.1599	0.301703	0.139931	2.15609	0.0310769	0.93547
HTR3A	1.26897	-0.707813	0.328532	-2.15447	0.0312032	0.938079
DLL4	1.32167	1.10638	0.513851	2.15312	0.0313089	0.938504
LINC00999	4.38104	-0.509925	0.236891	-2.15257	0.0313523	0.938504
GFOD1	217.566	-0.232899	0.108214	-2.15221	0.0313807	0.938504
GADD45B	639.344	0.224918	0.104526	2.15179	0.0314138	0.938504
DUSP2	343.849	-0.447924	0.208258	-2.15081	0.0314911	0.938504
ZBTB5	162.823	-0.147801	0.0687371	-2.15024	0.0315366	0.938504
GUSB	451.551	0.112351	0.0522528	2.15015	0.0315432	0.938504
CXCL2	6.34914	0.584355	0.271786	2.15006	0.0315505	0.938504
N4BP2	755.716	-0.121323	0.0564471	-2.14933	0.0316084	0.938504
VEPH1	102.452	0.312951	0.145609	2.14926	0.031614	0.938504
HHEX	350.887	0.179446	0.0835176	2.1486	0.0316663	0.938528
MIR106B	1.90529	-0.622757	0.289986	-2.14754	0.0317502	0.938528
ADAM12	12.0344	0.4588	0.213762	2.14631	0.0318485	0.938528
EZR-AS1	1.33464	-0.637444	0.296996	-2.14631	0.0318486	0.938528
PFKFB2	743.525	-0.401094	0.186946	-2.14551	0.0319125	0.938528
ERI2	90.9974	0.146396	0.068241	2.14528	0.0319307	0.938528
PAPPA	1.88367	1.15651	0.539189	2.14491	0.0319598	0.938528
FFAR3	16.1326	0.516007	0.240616	2.14453	0.0319906	0.938528
HPD	6.24912	0.611764	0.285308	2.14423	0.0320149	0.938528
DYRK3	5.92444	0.492497	0.229722	2.14389	0.0320419	0.938528
PM20D2	227.341	-0.11713	0.0546543	-2.14311	0.032104	0.938528
SFXN4	112.3	0.142675	0.0665814	2.14286	0.0321244	0.938528
KIAA1147	1170.68	-0.129292	0.0603383	-2.14278	0.0321305	0.938528
RBPMS2	5.84535	0.528639	0.246807	2.14191	0.0322008	0.93915
RHOBTB1	263.324	0.279375	0.130456	2.14153	0.0322312	0.93915
SHMT1	94.8781	0.181488	0.0848348	2.13931	0.0324106	0.942202
ETFA	886.426	0.126861	0.0593211	2.13855	0.0324721	0.942202
TJP2	330.648	0.195124	0.0912814	2.13761	0.0325482	0.942202
MIR550A1	4.47591	-0.490873	0.229659	-2.1374	0.0325653	0.942202
CACNB4	116.329	-0.38547	0.180351	-2.13733	0.0325716	0.942202
TRNAF10	4.34524	0.586047	0.274202	2.13728	0.0325749	0.942202
BCAR1	2.29027	1.52644	0.714435	2.13658	0.0326325	0.942717
LOC102723996	2.984	-0.641723	0.300466	-2.13576	0.0326992	0.943491
LOC102723672	14.0506	-0.248504	0.116383	-2.13522	0.0327429	0.9436
PSMD5	361.475	-0.0817863	0.0383392	-2.13323	0.0329058	0.946669
OSBP2	29.9781	0.471502	0.221129	2.13225	0.0329865	0.946669
MARCKS	2911.12	0.22974	0.107751	2.13213	0.0329961	0.946669
SCARB2	783.603	0.187916	0.0881558	2.13163	0.0330372	0.946669
TTK	24.2733	0.262057	0.122946	2.13148	0.0330494	0.946669
LGSN	16.2812	-0.781165	0.366936	-2.12889	0.0332633	0.946774
ZNF462	7.28607	0.545659	0.256317	2.12884	0.0332673	0.946774
MMP1	37.5178	0.897677	0.421729	2.12856	0.0332905	0.946774
SLC43A3	214.274	0.173988	0.0817647	2.12791	0.0333445	0.946774
SIPA1L3	100.214	-0.272763	0.128188	-2.12783	0.0333513	0.946774
FAM151B	83.1687	0.202408	0.0951453	2.12736	0.0333906	0.946774
UBL4A	361.932	0.1283	0.0603374	2.12637	0.0334723	0.946774
MAOB	9.84857	0.558238	0.262595	2.12586	0.0335152	0.946774
DARC	1.65361	1.5449	0.726873	2.1254	0.0335532	0.946774
ATP9B	562.526	-0.122758	0.0577593	-2.12533	0.0335588	0.946774
SHROOM4	29.0053	0.31346	0.147512	2.12498	0.0335883	0.946774
FAM183B	0.454986	-1.10492	0.520208	-2.124	0.0336701	0.946774
LOC101928875	3.77871	-0.667549	0.314353	-2.12357	0.0337063	0.946774
ASRGL1	104.331	0.21794	0.102671	2.12271	0.0337783	0.946774
C1orf43	750.004	0.101292	0.0477188	2.12269	0.0337798	0.946774
GUCY2F	0.550329	1.05115	0.495227	2.12255	0.0337912	0.946774
SNX33	35.6773	0.228666	0.107732	2.12255	0.0337917	0.946774
AFF3	184.563	-0.349679	0.164808	-2.12173	0.0338601	0.946774
EPN2	59.7701	-0.288035	0.135757	-2.1217	0.0338631	0.946774
TUBA8	157.28	0.262512	0.123759	2.12115	0.0339088	0.946774
MIR29B2	24.1196	-0.428827	0.202185	-2.12097	0.0339246	0.946774
ZNF419	118.327	-0.136023	0.0641359	-2.12086	0.0339334	0.946774
LOC101929054	10.2206	0.309205	0.145922	2.11897	0.0340932	0.947422
PDGFC	115.99	0.200984	0.094863	2.11867	0.0341182	0.947422
CRYBB1	1.85779	0.806861	0.380868	2.11848	0.0341343	0.947422
YWHAEP7	1.63171	0.72064	0.340201	2.11828	0.0341514	0.947422
ZNF702P	31.8541	-0.446976	0.211042	-2.11795	0.034179	0.947422
LINC01093	16.7418	0.517458	0.244344	2.11774	0.0341969	0.947422
CCSER2	1398.12	-0.12445	0.0587928	-2.11675	0.0342809	0.948049
AKT3	1111.35	-0.162082	0.0765933	-2.11613	0.0343335	0.948049
HHIP-AS1	1.23908	-0.764818	0.361435	-2.11606	0.0343397	0.948049
TUBB1	3794.39	0.255628	0.120832	2.11556	0.0343821	0.948113
ARMCX1	30.2775	0.252596	0.119454	2.1146	0.0344643	0.948896
FCN1	17685.4	0.211183	0.0998837	2.11429	0.0344907	0.948896
ZNF600	560.56	-0.248724	0.117715	-2.11293	0.0346066	0.949706
PAPSS2	106.936	0.238048	0.112677	2.11265	0.0346309	0.949706
MAOA	12.4802	0.69054	0.327026	2.11158	0.0347227	0.949706
ATAT1	24.7259	-0.204509	0.096864	-2.1113	0.0347467	0.949706
LONRF2	4.02045	-0.593427	0.281073	-2.11129	0.0347471	0.949706
CENPN	60.6125	0.144698	0.0685406	2.11113	0.034761	0.949706
SLC9A7P1	149.967	0.201072	0.09531	2.10966	0.0348878	0.951013
CASKIN2	1.53083	0.910242	0.431791	2.10806	0.0350256	0.951013
LMCD1-AS1	0.846747	1.01974	0.483795	2.10778	0.0350497	0.951013
CAPG	673.01	0.225285	0.106969	2.10607	0.0351981	0.951013
MCOLN1	113.014	0.177422	0.0842455	2.10601	0.0352037	0.951013
C1S	18.761	0.725858	0.344757	2.10542	0.0352549	0.951013
MKI67	126.646	0.271108	0.128783	2.10516	0.0352773	0.951013
WSB1	4599.76	0.162408	0.0772048	2.1036	0.0354132	0.951013
BMPER	4.9218	1.10855	0.527079	2.10319	0.0354495	0.951013
LOC102724122	0.884868	1.08368	0.515263	2.10316	0.0354518	0.951013
LOC102723663	6.70383	0.410638	0.195257	2.10307	0.0354598	0.951013
ZNF114	1.37872	0.717163	0.341069	2.10269	0.035493	0.951013
MNAT1	142.186	-0.163374	0.0777156	-2.1022	0.035536	0.951013
CCDC80	2.74932	1.11306	0.529522	2.102	0.0355531	0.951013
ZCWPW2	31.4663	0.197176	0.0938163	2.10172	0.0355779	0.951013
USHBP1	0.642883	1.20067	0.571318	2.10158	0.0355899	0.951013
RP11-63P12.6	56.4089	0.207191	0.0985923	2.10149	0.0355978	0.951013
MIR26A2	6.59541	-0.484214	0.23042	-2.10145	0.0356018	0.951013
NFKBIL1	65.6686	0.178682	0.0850306	2.10138	0.0356072	0.951013
NT5C3A	2034.63	0.274874	0.130875	2.10028	0.0357039	0.951013
PDGFA	103.547	0.247083	0.117647	2.1002	0.0357117	0.951013
TMEM9	104.208	0.195201	0.0929478	2.10012	0.0357186	0.951013
SLC39A1	575.214	0.141664	0.0674606	2.09995	0.0357333	0.951013
TMEM254-AS1	6.67755	-0.358998	0.171067	-2.09858	0.0358544	0.953162
FCRL2	206.754	-0.455621	0.217295	-2.09679	0.0360124	0.955189
BCL2L13	494.13	0.0784912	0.0374352	2.09672	0.036018	0.955189
ARMCX5-GPRASP2	9.64503	-0.280215	0.133668	-2.09634	0.0360517	0.955189
GAS2L3	23.0275	0.294748	0.140688	2.09505	0.0361662	0.955449
RP11-58E21.3	27.3643	-0.231857	0.110693	-2.0946	0.0362068	0.955449
ARHGAP18	933.377	0.18449	0.0880795	2.09458	0.0362082	0.955449
RP11-1008C21.1	8.64807	0.41588	0.198566	2.09441	0.0362231	0.955449
GNS	5360.99	0.152414	0.0728502	2.09216	0.0364244	0.959135
DICER1-AS1	13.6609	-0.256516	0.12264	-2.09162	0.0364728	0.959135
FBP1	184.259	0.184042	0.0879956	2.09149	0.0364844	0.959135
MIR361	0.611596	-0.920999	0.44049	-2.09085	0.0365414	0.959566
LOXL1-AS1	17.1367	0.266708	0.127634	2.08963	0.0366508	0.960606
H2AFJ	335.783	0.143922	0.0688784	2.08951	0.0366622	0.960606
LAMB1	26.1704	1.09938	0.52646	2.08825	0.0367755	0.962032
LOC728637	5.84198	0.535424	0.256429	2.088	0.0367979	0.962032
LINC00907	3.68542	-0.431776	0.206949	-2.08639	0.0369432	0.962952
COCH	44.4932	0.508948	0.243957	2.08622	0.0369584	0.962952
CMC2	146.977	0.149445	0.0716661	2.08529	0.0370431	0.962952
UHRF1	33.8509	0.23523	0.112815	2.0851	0.0370601	0.962952
2024-03-02	802.312	0.168905	0.0810349	2.08436	0.0371279	0.962952
PROS1	307.631	0.320112	0.153594	2.08414	0.0371472	0.962952
LOX	6.88028	0.631831	0.303179	2.08402	0.0371584	0.962952
LAPTM4B	78.2037	0.228595	0.109689	2.08402	0.0371587	0.962952
ZNF98	1.29019	0.999321	0.480092	2.08152	0.0373863	0.967307
CEND1	0.577413	-0.916438	0.440325	-2.08128	0.0374085	0.967307
AXL	2.94027	0.763134	0.367129	2.07865	0.0376493	0.971048
LINC01191	17.7928	0.337317	0.162283	2.07858	0.0376563	0.971048
TRPC2	7.34175	0.430338	0.207074	2.07819	0.0376923	0.971048
DGKI	3.09548	0.597084	0.287348	2.07791	0.0377174	0.971048
COLGALT2	44.9581	-0.403129	0.194132	-2.07657	0.0378409	0.971532
COL24A1	55.27	0.284354	0.136943	2.07645	0.0378526	0.971532
PPP2R3B	118.782	-0.169645	0.0817211	-2.07591	0.0379025	0.971532
LOC101929385	553.011	-0.292525	0.140917	-2.07587	0.0379059	0.971532
SRCRB4D	2.17862	0.676926	0.326191	2.07524	0.0379642	0.971532
NUGGC	139.091	-0.308222	0.148553	-2.07483	0.0380022	0.971532
ARRDC5	52.416	-0.207693	0.100146	-2.07391	0.0380873	0.971532
PRKCDBP	12.2712	0.515747	0.248745	2.0734	0.038135	0.971532
AP1S2	3242.76	0.144016	0.0694697	2.07307	0.0381657	0.971532
ZNF530	91.9987	-0.15127	0.0729818	-2.07271	0.0381988	0.971532
ZNF280B	19.0185	-0.251282	0.121238	-2.07264	0.0382059	0.971532
SPTB	66.377	0.344094	0.166118	2.07139	0.0383223	0.971532
LY6G5B	19.164	-0.341985	0.165131	-2.07099	0.0383601	0.971532
LOC101929638	2.0673	-0.611977	0.29555	-2.07064	0.0383927	0.971532
IL4I1	15.7713	0.559117	0.270034	2.07054	0.0384018	0.971532
PDLIM1	363.99	0.190048	0.0918026	2.07018	0.038436	0.971532
LCA5L	0.662041	-0.857623	0.414305	-2.07003	0.0384497	0.971532
ARL6	71.623	-0.154711	0.0747535	-2.06962	0.0384882	0.971532
ACBD7	2.52968	0.571418	0.276228	2.06865	0.0385793	0.971532
SLFN11	1055.47	0.114162	0.0552017	2.06808	0.0386322	0.971532
AFMID	56.5586	0.183416	0.0887034	2.06774	0.0386644	0.971532
RPH3A	10.9269	0.826423	0.399756	2.06732	0.0387042	0.971532
LOC100130938	69.4654	0.307004	0.148516	2.06715	0.03872	0.971532
ERCC6	442.124	-0.0954934	0.0461961	-2.06713	0.0387217	0.971532
KCNK10	5.1463	-0.533607	0.258233	-2.06638	0.0387929	0.972289
P2RY2	136.656	-0.296695	0.143632	-2.06566	0.0388608	0.972817
LOC554223	5.00511	-1.36657	0.661939	-2.0645	0.0389701	0.972817
CAPNS1	664.812	0.168448	0.0815939	2.06447	0.0389729	0.972817
KIAA2022	24.1671	-0.321528	0.155748	-2.06441	0.0389785	0.972817
GOLGA8M	6.154	-0.407077	0.197269	-2.06356	0.0390592	0.973068
NOL3	23.4499	0.266391	0.129109	2.06331	0.0390836	0.973068
UBL7-AS1	56.9675	-0.126199	0.0611723	-2.06301	0.0391119	0.973068
C1orf85	62.7035	0.254896	0.12359	2.06243	0.0391668	0.973411
TMEM56-RWDD3	10.1011	-0.231654	0.112398	-2.06102	0.0393012	0.973886
LOC101929154	3.68132	-0.55221	0.267957	-2.06082	0.0393205	0.973886
GNG12	10.5825	1.04104	0.505295	2.06027	0.039373	0.973886
FBXO39	9.44162	0.551677	0.267806	2.05999	0.0393995	0.973886
SOWAHC	76.4025	0.209763	0.101845	2.05963	0.0394338	0.973886
PKD2L1	4.39664	0.795563	0.386277	2.05957	0.03944	0.973886
SNORD116-17	1.86328	-0.573749	0.278626	-2.05921	0.0394741	0.973886
LOC102724307	5.95976	-0.343807	0.167008	-2.05863	0.0395301	0.974251
IFI44	1598.82	0.573706	0.278749	2.05814	0.0395764	0.974378
SNORD105B	3.43054	0.517788	0.251785	2.05647	0.0397371	0.976373
CYP27A1	450.571	0.310322	0.150962	2.05564	0.0398177	0.976373
TBC1D29	1.50816	-0.641679	0.31245	-2.0537	0.0400045	0.976373
NFE4	85.7678	0.296359	0.144333	2.0533	0.0400435	0.976373
KIFC3	124.06	0.235625	0.114759	2.05321	0.040052	0.976373
IFI6	1474.51	0.569068	0.277173	2.05311	0.0400618	0.976373
C16orf95	5.3244	0.391308	0.190602	2.05301	0.0400719	0.976373
HCCS	174.517	0.0900926	0.0439043	2.05202	0.0401677	0.976373
SETBP1	196.111	-0.258347	0.125942	-2.05132	0.0402362	0.976373
DCSTAMP	4.46502	0.800541	0.390265	2.05128	0.0402398	0.976373
IRF7	824.268	0.368551	0.179672	2.05125	0.0402429	0.976373
KCTD12	2569.68	0.16491	0.0804108	2.05085	0.0402816	0.976373
RP3-510O8.4	8.03802	-0.596373	0.290805	-2.05076	0.04029	0.976373
JUP	48.3531	0.489929	0.238948	2.05036	0.0403296	0.976373
SPAG16	56.8644	-0.171388	0.0836155	-2.04972	0.040392	0.976373
KNSTRN	171.05	-0.247604	0.120828	-2.04922	0.0404402	0.976373
MYL6B	21.3203	0.234698	0.114561	2.04868	0.0404933	0.976373
PTRF	20.223	0.687556	0.335751	2.04782	0.040578	0.976373
SLC38A1	4403.87	-0.132107	0.0645327	-2.04713	0.0406452	0.976373
MS4A6E	2.08714	2.36224	1.154	2.04701	0.040657	0.976373
ZNF347	201.34	-0.17138	0.0837384	-2.04662	0.0406957	0.976373
FAM114A1	57.6598	0.206425	0.100901	2.04583	0.0407732	0.976373
ZFP30	218.767	-0.160822	0.0786244	-2.04544	0.0408114	0.976373
ODF3	0.896164	0.994836	0.486448	2.0451	0.0408446	0.976373
TPM1	529.93	0.234145	0.114501	2.04491	0.0408639	0.976373
TEX22	20.5122	0.26668	0.130421	2.04476	0.0408782	0.976373
LURAP1L	5.4151	0.464958	0.227453	2.04419	0.0409347	0.976373
LOC92249	38.7503	-0.228599	0.111855	-2.04371	0.0409826	0.976373
RHOH	726.115	-0.152814	0.0748173	-2.0425	0.0411021	0.976373
TAL1	352.627	0.229203	0.112241	2.04206	0.0411457	0.976373
LY6G6D	1.73169	0.680439	0.333274	2.04168	0.0411831	0.976373
NR4A2	41.8571	-0.525471	0.257414	-2.04135	0.0412163	0.976373
PTGFRN	23.1768	0.307305	0.150548	2.04125	0.041226	0.976373
P2RX4	315.229	0.154943	0.07591	2.04114	0.0412369	0.976373
GRHL3	0.699686	1.01112	0.495415	2.04095	0.0412553	0.976373
TMEM141	108.294	0.156793	0.0768319	2.04072	0.0412786	0.976373
DMTN	52.7403	0.271405	0.133	2.04063	0.0412871	0.976373
TFCP2L1	10.2424	-0.466436	0.228584	-2.04055	0.0412957	0.976373
SDC3	15.7457	0.690507	0.338474	2.04006	0.0413444	0.976373
GLS	2890.2	-0.0761482	0.0373391	-2.03937	0.0414135	0.976373
IGSF10	4.72496	0.6793	0.333287	2.03818	0.0415314	0.976373
PDCD2L	34.9964	-0.197808	0.0970531	-2.03815	0.0415354	0.976373
MIR3183	1.13212	-0.769528	0.377595	-2.03797	0.0415528	0.976373
FZD3	83.6622	-0.186064	0.0913075	-2.03777	0.0415728	0.976373
MBLAC1	21.696	-0.179876	0.0882797	-2.03756	0.0415935	0.976373
HIST1H2AJ	86.4744	0.344365	0.169014	2.03749	0.0416006	0.976373
IFIT2	11824.5	0.447646	0.219741	2.03716	0.0416344	0.976373
IGSF3	5.10729	-0.783443	0.384584	-2.03712	0.0416382	0.976373
BSN-AS2	0.635699	1.02097	0.501368	2.03637	0.041713	0.976662
LOC101928286	0.686135	-0.920188	0.451957	-2.03601	0.0417496	0.976662
LOC102724880	1.0571	-0.752464	0.369709	-2.03528	0.0418223	0.976662
ZCCHC11	1110.8	-0.147757	0.0726055	-2.03507	0.041844	0.976662
CCDC41	163.901	-0.124092	0.0609863	-2.03476	0.0418752	0.976662
GUCY1A2	1.85035	1.26717	0.622834	2.03453	0.0418982	0.976662
AGRN	45.5334	0.49648	0.244229	2.03285	0.0420681	0.97959
LOC102724765	409.345	0.267374	0.131552	2.03246	0.0421066	0.97959
GTPBP2	400.804	0.178161	0.0878124	2.02888	0.0424705	0.987084
LINC00152	237.436	0.161527	0.0796391	2.02824	0.0425362	0.987301
FAM26E	25.52	0.299077	0.147504	2.02758	0.0426034	0.987301
ATF5	21.6112	0.271751	0.13405	2.02724	0.0426384	0.987301
RAB34	90.0337	0.18876	0.0931156	2.02715	0.0426467	0.987301
KIAA1614	1.25762	0.762145	0.376179	2.02602	0.0427631	0.989027
CD200	66.9535	-0.482598	0.238295	-2.02522	0.0428451	0.989707
TMEM215	1.07131	2.04509	1.00997	2.02491	0.0428761	0.989707
KHDRBS2	32.369	-0.351166	0.173533	-2.02363	0.0430079	0.99122
PROK2	2324.64	0.266482	0.131696	2.02346	0.0430255	0.99122
SLC6A8	11.6656	0.496378	0.245376	2.02293	0.0430802	0.991516
RP11-540K16.1	1.47776	0.813912	0.40276	2.02084	0.0432965	0.994666
SCPEP1	1529.06	0.14481	0.0716601	2.02079	0.0433012	0.994666
HRASLS5	9.9397	-0.471396	0.233511	-2.01874	0.0435147	0.997197
PBLD	52.792	0.134453	0.0666153	2.01835	0.0435552	0.997197
CYP2G1P	1.54051	-0.725949	0.359705	-2.01818	0.0435724	0.997197
LOC101928948	4.16993	-0.508576	0.252031	-2.01791	0.0436001	0.997197
SLC2A5	46.9038	0.428368	0.212305	2.0177	0.0436221	0.997197
MYZAP	25.8489	0.538412	0.267	2.01652	0.0437455	0.99823
CYP27B1	3.24812	0.774053	0.383867	2.01646	0.0437517	0.99823
GNA14	1.89716	0.65871	0.326871	2.0152	0.0438836	0.999537
GJA1	25.1904	1.04632	0.519472	2.0142	0.0439888	0.999537
BBS9	314.552	-0.0929564	0.0461555	-2.01398	0.0440112	0.999537
LOC100289333	5.92869	-0.340625	0.169149	-2.01376	0.0440347	0.999537
LIFR	15.0081	0.794587	0.394755	2.01286	0.0441293	0.999537
A1BG-AS1	29.0242	0.211032	0.10487	2.01232	0.0441865	0.999537
KLHDC10	693.797	-0.0445061	0.0221188	-2.01214	0.0442047	0.999537
LOC101928414	2.10008	0.607898	0.30212	2.01211	0.0442082	0.999537
CA1	25.4499	0.66802	0.332164	2.01111	0.0443134	0.999537
CHRM4	0.570974	-0.997625	0.496056	-2.01111	0.0443134	0.999537
TMEM249	3.37848	-0.42264	0.210269	-2.01	0.0444313	0.999537
SMTN	15.0387	0.261625	0.130165	2.00995	0.0444366	0.999537
CP	33.7961	1.14005	0.567247	2.0098	0.0444526	0.999537
FBF1	75.374	-0.161661	0.0804439	-2.00961	0.0444725	0.999537
LOC102724679	0.324709	-1.31502	0.654471	-2.00928	0.0445074	0.999537
RP11-806H10.4	6.51419	0.497661	0.247702	2.00911	0.0445252	0.999537
RAB28	293.608	-0.0752503	0.0374649	-2.00855	0.0445845	0.999537
SHE	10.1972	0.533078	0.265428	2.00837	0.044604	0.999537
ZNF727	24.213	-0.48218	0.240094	-2.0083	0.0446116	0.999537
ALS2CR12	35.3173	-0.171912	0.0856183	-2.00789	0.0446551	0.999565
ZNF345	126.668	-0.125874	0.062729	-2.00664	0.0447882	0.999983
BHLHE41	7.56816	0.497544	0.24797	2.00647	0.0448066	0.999983
PGRMC1	1044.18	0.184805	0.0921085	2.00638	0.0448156	0.999983
MRC1	54.3048	0.450939	0.224827	2.00572	0.0448864	0.999983
COL6A4P1	2.78622	0.477366	0.238075	2.00511	0.0449514	0.999983
AK8	1.67732	0.67957	0.339022	2.0045	0.0450164	0.999983
CD300E	1140.86	0.240324	0.119894	2.00447	0.0450199	0.999983
AC058791.1	417.284	-0.401522	0.200363	-2.00397	0.0450728	0.999983
CTNNA2	0.824245	1.13331	0.565538	2.00396	0.0450745	0.999983
DDIT4	920.556	-0.389655	0.194482	-2.00355	0.0451186	0.999983
EFCAB7	98.3631	-0.133574	0.0666879	-2.00297	0.0451807	0.999983
SAFB2	696.077	-0.0807089	0.0403074	-2.00233	0.045249	0.999983
LOC100996342	6.86775	0.402965	0.201266	2.00216	0.045268	0.999983
DPCD	24.2506	0.234648	0.117208	2.00198	0.0452873	0.999983
LOC285074	269.459	-0.10404	0.0519794	-2.00156	0.0453324	0.999983
LOC100506710	1135.26	-0.0928716	0.0464093	-2.00114	0.0453772	0.999983
ZNF595	267.731	-0.252802	0.126342	-2.00093	0.0453996	0.999983
ANAPC13	560.858	0.130135	0.0650782	1.99967	0.0455357	0.999983
FAM95C	9.10956	-0.367616	0.183886	-1.99915	0.0455922	0.999983
PARD3	209.228	0.239727	0.119922	1.99902	0.0456061	0.999983
LOC101928548	17.784	-0.390729	0.195636	-1.99723	0.0458005	0.999983
TRIM7	29.6117	0.268133	0.134276	1.99688	0.045838	0.999983
PRDX3	1082.59	0.127274	0.0637545	1.99631	0.0458998	0.999983
ROPN1L-AS1	5.30993	0.432336	0.21659	1.9961	0.0459225	0.999983
ABCB4	65.9177	-0.381767	0.191293	-1.99572	0.0459643	0.999983
CDK13	2292.25	-0.0592232	0.0296807	-1.99534	0.0460053	0.999983
CYP4F35P	5.53581	-0.468845	0.234982	-1.99524	0.0460168	0.999983
CLSPN	49.2892	0.180541	0.0904941	1.99506	0.0460366	0.999983
TGM2	22.3069	0.636956	0.319443	1.99396	0.0461565	0.999983
NIPSNAP3B	21.3479	-0.266515	0.13374	-1.99279	0.0462843	0.999983
AC007386.2	4.14815	-0.520778	0.261337	-1.99275	0.0462893	0.999983
LAYN	4.80959	-0.379972	0.190678	-1.99274	0.0462903	0.999983
CLEC12A	3676.45	0.395336	0.198402	1.9926	0.046305	0.999983
NLGN1	4.16269	0.652074	0.327261	1.99252	0.0463139	0.999983
WHAMMP3	201.567	-0.228325	0.114599	-1.99239	0.0463287	0.999983
LOC102724158	0.531994	1.18193	0.593247	1.9923	0.0463377	0.999983
MIRLET7F1	9.37509	-0.24091	0.120924	-1.99224	0.0463447	0.999983
LOC102724714	6.68359	-0.646853	0.324708	-1.99211	0.0463591	0.999983
ACTN3	2.4824	0.789538	0.396416	1.99169	0.0464049	0.999983
ALOX12	52.1624	0.321913	0.161667	1.99121	0.0464576	0.999983
LOC102724514	3.3248	-0.657863	0.330601	-1.9899	0.046602	0.999983
SLC9A7	385.339	-0.23244	0.116812	-1.98986	0.046606	0.999983
DECR2	18.4074	0.243273	0.122256	1.98986	0.0466064	0.999983
TMEM17	5.52639	0.415106	0.208691	1.98909	0.0466909	0.999983
SLC25A52	1.03437	-0.720887	0.362465	-1.98884	0.0467186	0.999983
ADAP2	89.9615	0.239409	0.120426	1.98802	0.0468098	0.999983
CTNNAL1	89.481	0.236913	0.119234	1.98696	0.0469269	0.999983
TUBA1C	386.836	0.18389	0.09255	1.98692	0.0469309	0.999983
MGA	2341.09	-0.0763035	0.0384163	-1.98623	0.047008	0.999983
CDH1	6.15918	-0.624409	0.314373	-1.9862	0.0470106	0.999983
GRM2	3.72097	0.546337	0.275382	1.98392	0.0472645	0.999983
PLA2G7	209.946	0.315666	0.159136	1.98362	0.0472978	0.999983
HSPA7	353.396	0.319225	0.160957	1.98329	0.0473351	0.999983
P2RY1	77.9878	0.211762	0.106784	1.98309	0.0473577	0.999983
LOC101928485	77.4308	-0.208386	0.105094	-1.98285	0.0473842	0.999983
SPRY1	19.6077	-0.429033	0.216484	-1.98183	0.0474986	0.999983
GPX4	916.562	0.13009	0.0656529	1.98148	0.0475371	0.999983
C22orf34	81.6987	-0.224903	0.113549	-1.98066	0.047629	0.999983
NRGN	119.595	0.235534	0.118946	1.98017	0.0476847	0.999983
EPAS1	67.9389	0.339857	0.171702	1.97934	0.0477781	0.999983
ANXA5	2990.19	0.188603	0.0953168	1.97869	0.0478506	0.999983
LOC283028	9.82792	0.462671	0.233868	1.97835	0.0478895	0.999983
HMCN1	70.3481	0.65347	0.330562	1.97684	0.0480592	0.999983
LOC101930129	0.611937	-1.03255	0.522486	-1.97623	0.0481293	0.999983
MPP1	2082.84	0.160568	0.0812519	1.97617	0.0481353	0.999983
GTF2IRD2B	101.687	-0.126415	0.0640009	-1.97521	0.0482446	0.999983
TM7SF3	523.929	0.0549705	0.0278348	1.97488	0.0482814	0.999983
KIF14	63.6964	0.209256	0.105978	1.97453	0.0483216	0.999983
PDIA5	60.6604	0.173377	0.0878075	1.97451	0.0483232	0.999983
SOX17	1.27454	1.34609	0.681849	1.97418	0.0483612	0.999983
CHI3L2	115.135	-0.339909	0.172232	-1.97355	0.0484328	0.999983
PLAT	2.92114	1.02016	0.516927	1.9735	0.0484382	0.999983
GLA	386.928	0.155946	0.0790258	1.97336	0.0484546	0.999983
ZNF582-AS1	17.7548	-0.254473	0.128958	-1.9733	0.0484611	0.999983
CEBPA	847.989	0.199147	0.100929	1.97313	0.0484803	0.999983
SPG7	711.218	-0.0847688	0.0429813	-1.97222	0.048584	0.999983
CCDC41-AS1	1.17742	0.790011	0.40057	1.97222	0.0485845	0.999983
LOC101927632	9.33163	-0.281577	0.142779	-1.97212	0.0485962	0.999983
RP11-423H2.3	8.67691	0.334472	0.169632	1.97174	0.0486389	0.999983
CFL2	101.093	-0.180277	0.0914501	-1.97131	0.048688	0.999983
SPATA22	2.31046	1.33324	0.676541	1.97067	0.0487613	0.999983
NMNAT1	275.131	0.125548	0.0637581	1.96913	0.0489377	0.999983
LOC101928570	12.8138	0.434793	0.220805	1.96913	0.0489386	0.999983
MLLT4	316.68	-0.294482	0.149552	-1.96909	0.0489429	0.999983
MYO1C	87.3792	0.19847	0.100805	1.96885	0.0489708	0.999983
OSCAR	268.561	0.19906	0.101109	1.96876	0.0489802	0.999983
HSD11B1	3.39395	0.634391	0.322306	1.96829	0.049035	0.999983
NDRG4	3.99069	0.851819	0.433034	1.9671	0.0491721	0.999983
SHCBP1	25.2583	0.240284	0.122155	1.96704	0.0491789	0.999983
DOK5	0.58263	1.40166	0.712591	1.96699	0.0491844	0.999983
RGS10	1087.27	0.166461	0.0846741	1.9659	0.0493101	0.999983
TRNAS3	47.5262	-0.318578	0.162071	-1.96566	0.0493374	0.999983
PBX1	55.1437	0.249225	0.126801	1.96549	0.049358	0.999983
SLC10A5	2.6331	-0.471193	0.239768	-1.96521	0.04939	0.999983
CTSZ	3359.88	0.172269	0.0876828	1.96468	0.0494514	0.999983
TAAR1	0.399437	1.13145	0.575946	1.96451	0.0494708	0.999983
MTMR1	825.592	-0.0781824	0.0398204	-1.96337	0.0496027	0.999983
TMTC2	279.676	0.161401	0.0822252	1.96291	0.0496566	0.999983
DYNC2LI1	53.1456	-0.140036	0.0713747	-1.96198	0.0497646	0.999983
RFX8	3.21772	-0.426663	0.217552	-1.9612	0.0498556	0.999983
HERC2P3	58.0617	0.470343	0.239945	1.96021	0.0499715	0.999983
PDGFRA	25.4786	0.312116	0.159235	1.9601	0.049984	0.999983
BTLA	367.547	-0.255301	0.130261	-1.95992	0.0500055	0.999983
FAM172BP	4.2005	0.425203	0.216959	1.95983	0.0500157	0.999983
MIR29C	102.997	-0.181739	0.092746	-1.95954	0.05005	0.999983
PIK3R1	2714.79	-0.140427	0.0716704	-1.95935	0.0500723	0.999983
SPEF2	118.306	-0.209001	0.106683	-1.95908	0.050104	0.999983
IL33	16.8628	0.988396	0.504647	1.95859	0.0501611	0.999983
PPP2R2D	723.649	-0.0987822	0.0504601	-1.95763	0.0502734	0.999983
RAPGEF3	8.35231	-0.677975	0.346405	-1.95717	0.050327	0.999983
METTL25	262.21	-0.103474	0.0528753	-1.95695	0.0503536	0.999983
MAP9	77.5173	-0.186022	0.0951095	-1.95587	0.0504803	0.999983
TOB1	483.061	-0.26723	0.136639	-1.95573	0.0504966	0.999983
CYP2J2	3.36244	-0.454915	0.232697	-1.95497	0.0505866	0.999983
LOC101929688	0.714126	-0.774485	0.396383	-1.95388	0.0507155	0.999983
SUN3	0.898895	0.870341	0.44547	1.95376	0.0507298	0.999983
STK33	14.5706	-0.320496	0.16405	-1.95366	0.050742	0.999983
TXNDC17	302.065	0.127915	0.0654786	1.95354	0.0507554	0.999983
LINC01125	10.313	-0.295271	0.151177	-1.95315	0.0508023	0.999983
TMEM159	158.003	0.131685	0.067432	1.95286	0.050836	0.999983
TMEM205	260.685	0.137126	0.0702231	1.95272	0.0508526	0.999983
MEF2B	1.26413	-0.76383	0.391211	-1.95247	0.0508819	0.999983
SMPDL3A	145.489	0.20754	0.106326	1.95192	0.050948	0.999983
GBGT1	196.458	0.182059	0.0932731	1.95189	0.0509508	0.999983
NNMT	5.86046	1.00583	0.515337	1.9518	0.0509622	0.999983
RNF182	9.35922	-0.816268	0.418505	-1.95044	0.051124	0.999983
ZNF70	39.0813	-0.209384	0.107358	-1.95033	0.0511369	0.999983
HCG17	3.47695	-0.454076	0.232856	-1.95003	0.0511729	0.999983
TIGD1	145.063	-0.110323	0.0565917	-1.94945	0.0512413	0.999983
MIR6740	1.27788	-0.677573	0.347699	-1.94874	0.0513267	0.999983
SLC12A8	2.90896	0.539392	0.276885	1.94807	0.0514065	0.999983
LOC102724827	41.306	-0.184145	0.0945836	-1.9469	0.0515466	0.999983
DTHD1	311.975	-0.325805	0.167425	-1.94598	0.0516572	0.999983
FOXN3-AS1	18.2216	0.22054	0.113346	1.94572	0.0516881	0.999983
MIR548T	1.88573	-0.7582	0.389695	-1.94563	0.0516997	0.999983
ZNF287	115.661	-0.155408	0.0798831	-1.94545	0.0517213	0.999983
CES3	1.16625	0.819076	0.421033	1.9454	0.0517273	0.999983
MPDU1	239.956	0.130798	0.0672467	1.94505	0.0517695	0.999983
MS4A7	1742.62	0.18332	0.0943094	1.94381	0.0519178	0.999983
MT1F	28.8475	0.229237	0.117969	1.94319	0.0519931	0.999983
KIF15	50.2869	0.186947	0.0962147	1.94301	0.0520144	0.999983
RP11-838N2.4	1.17401	1.08828	0.560113	1.94297	0.0520196	0.999983
SCN1B	19.2836	0.300996	0.154972	1.94226	0.0521061	0.999983
HEY1	15.0241	0.50311	0.259112	1.94167	0.0521774	0.999983
RALGPS2	1324.52	-0.229888	0.118404	-1.94156	0.052191	0.999983
MFSD2B	11.9099	0.337794	0.17399	1.94146	0.0522022	0.999983
EPHB2	23.36	0.390136	0.200965	1.94131	0.0522206	0.999983
LRRC17	5.27422	-0.401071	0.206601	-1.94129	0.0522235	0.999983
KCNAB3	16.0307	-0.277538	0.143029	-1.94044	0.0523268	0.999983
PRH1-PRR4	80.4703	-0.171918	0.0886083	-1.9402	0.0523556	0.999983
SAG	1.23525	0.699629	0.360942	1.93834	0.0525814	0.999983
TMIGD2	79.9657	-0.278388	0.143684	-1.93751	0.0526834	0.999983
EPM2AIP1	951.112	-0.0797251	0.0411599	-1.93696	0.0527503	0.999983
HLCS	210.103	-0.154821	0.0799404	-1.9367	0.0527821	0.999983
RP11-58E21.4	1.2591	-0.659205	0.340432	-1.93637	0.0528219	0.999983
HSD17B14	1.3973	1.17736	0.60816	1.93594	0.0528745	0.999983
ATP6V1F	125.754	0.141317	0.0729976	1.93591	0.0528788	0.999983
OR2W3	8.69069	0.39924	0.206241	1.93579	0.0528935	0.999983
IL36A	0.426215	-1.46716	0.758331	-1.93472	0.0530244	0.999983
FAM117B	351.919	-0.240807	0.124477	-1.93454	0.0530462	0.999983
GPR173	0.430365	-1.32298	0.68405	-1.93404	0.0531081	0.999983
LINC01088	5.50123	0.484573	0.250613	1.93355	0.0531685	0.999983
LOC375196	0.695823	0.919175	0.475483	1.93314	0.053219	0.999983
SNCA	500.925	0.298358	0.154376	1.93268	0.0532762	0.999983
GABARAP	1746.43	0.127403	0.0659297	1.93241	0.0533087	0.999983
LOC101927252	5.55468	0.437477	0.226562	1.93094	0.0534908	0.999983
SOCS2-AS1	5.10651	-0.346525	0.179476	-1.93077	0.053512	0.999983
CA5BP1	32.9982	0.153286	0.0793935	1.93072	0.0535183	0.999983
LOC101929615	1.97101	-0.638915	0.330965	-1.93046	0.0535498	0.999983
C1orf116	10.3623	0.340518	0.176401	1.93036	0.0535621	0.999983
VEGFA	135.315	0.193136	0.100066	1.93008	0.0535973	0.999983
NPTX1	1.97002	0.808192	0.418902	1.92931	0.0536925	0.999983
NUTM2D	7.24593	0.298604	0.154801	1.92895	0.0537365	0.999983
DHX58	507.832	0.320989	0.166428	1.9287	0.0537677	0.999983
CYGB	1.50575	0.911662	0.47309	1.92704	0.0539751	0.999983
VEGFC	9.50461	0.386929	0.200825	1.9267	0.0540174	0.999983
SEMA6C	8.56322	-0.348735	0.181052	-1.92615	0.0540854	0.999983
ITGB3	2857.3	0.306257	0.159027	1.92581	0.0541279	0.999983
TMEM185A	109.934	0.139853	0.0726328	1.92549	0.0541686	0.999983
BAMBI	13.5939	0.382089	0.198442	1.92545	0.0541733	0.999983
LOC100996693	1.54647	0.645283	0.335165	1.92527	0.0541956	0.999983
RPGRIP1L	57.4977	-0.170052	0.0883397	-1.92498	0.0542321	0.999983
LYSMD2	323.325	0.186642	0.0969606	1.92492	0.054239	0.999983
LOC101928976	1.04422	0.917701	0.476747	1.92492	0.0542391	0.999983
PARVB	81.3369	0.210054	0.109136	1.9247	0.0542665	0.999983
PGAM2	2.13099	-0.537573	0.279308	-1.92466	0.054272	0.999983
KCNQ4	1.06555	0.814807	0.423419	1.92435	0.0543108	0.999983
C9orf16	230.687	0.211526	0.10993	1.92418	0.0543318	0.999983
GALK1	225.386	0.186809	0.0970858	1.92416	0.0543344	0.999983
RAB3C	12.6214	0.320013	0.166325	1.92402	0.0543518	0.999983
TSC22D1-AS1	27.8821	-0.196276	0.102028	-1.92375	0.0543865	0.999983
PLA2G4A	234.172	0.151357	0.0786807	1.92369	0.0543933	0.999983
NKIRAS1	47.9312	-0.130144	0.0676617	-1.92345	0.0544235	0.999983
BMP6	174.032	0.20949	0.108932	1.92312	0.0544649	0.999983
TRNAS10	126.109	-0.282544	0.146999	-1.92208	0.0545958	0.999983
AC137932.6	31.8484	0.298467	0.155294	1.92195	0.0546115	0.999983
CXCL5	366.321	0.316537	0.164758	1.92122	0.0547034	0.999983
NOP14-AS1	109.915	-0.120199	0.0625693	-1.92105	0.0547254	0.999983
KIAA0895	4.50987	-0.352488	0.183502	-1.9209	0.0547443	0.999983
NCAM1	214.101	-0.300535	0.156509	-1.92024	0.0548276	0.999983
MIR3661	0.985601	-0.7008	0.364956	-1.92023	0.0548285	0.999983
SYDE2	35.6712	-0.265777	0.138424	-1.92002	0.0548559	0.999983
ZNF781	33.0474	-0.226051	0.117738	-1.91995	0.0548648	0.999983
CARD17	58.3169	0.422452	0.220048	1.91981	0.0548814	0.999983
FAM208B	1642.4	-0.0766409	0.0399222	-1.91976	0.0548885	0.999983
TNS3	332.553	0.273326	0.142376	1.91974	0.0548905	0.999983
CEBPG	669.173	0.0902864	0.0470361	1.91951	0.0549194	0.999983
GALE	85.3593	0.143275	0.0746448	1.91942	0.054931	0.999983
TSPYL5	29.7892	-0.251168	0.130902	-1.91875	0.0550162	0.999983
RIN2	221.747	0.24127	0.125755	1.91856	0.0550396	0.999983
ST7L	171.99	0.108235	0.0564385	1.91774	0.0551435	0.999983
PAQR4	58.823	0.206615	0.107752	1.91751	0.0551733	0.999983
FLJ23867	16.6246	-0.305811	0.159517	-1.91711	0.0552239	0.999983
PSTK	36.2124	-0.153104	0.0798643	-1.91705	0.0552317	0.999983
ANKRD18CP	3.68057	-0.425717	0.222129	-1.91653	0.0552972	0.999983
HIGD1A	809.657	0.109547	0.0571699	1.91616	0.0553442	0.999983
FAM46A	1286.81	0.15317	0.079976	1.9152	0.0554672	0.999983
COX14	208.934	0.115406	0.0602584	1.91519	0.0554689	0.999983
POM121	264.23	-0.143789	0.0751301	-1.91387	0.0556373	0.999983
ENC1	533.726	-0.30641	0.160125	-1.91357	0.0556749	0.999983
PIEZO2	1.05076	1.09083	0.570185	1.91312	0.0557321	0.999983
LOC100505564	25.9555	-0.282197	0.147575	-1.91223	0.0558466	0.999983
HIST1H2AB	73.7283	0.192846	0.100877	1.91169	0.0559153	0.999983
CEP120	1060.58	-0.0913288	0.0477938	-1.91089	0.0560185	0.999983
PAIP2B	121.157	-0.192938	0.100989	-1.91048	0.056071	0.999983
SLC3A2	649.061	0.145646	0.0762401	1.91036	0.0560867	0.999983
HSCB	69.9776	0.137008	0.0717267	1.91013	0.0561161	0.999983
BEX2	86.6022	-0.228103	0.11953	-1.90833	0.0563483	0.999983
INPP5F	344.639	-0.226142	0.118514	-1.90814	0.0563729	0.999983
LOC284837	361.439	0.197411	0.103476	1.90779	0.0564189	0.999983
DSC2	1260.15	0.321814	0.168691	1.90771	0.0564284	0.999983
GNG11	1165.64	0.254653	0.133492	1.90763	0.0564395	0.999983
LRRC8A	225.727	-0.119793	0.0627979	-1.90759	0.0564439	0.999983
ZNF626	259.274	-0.173298	0.0908616	-1.90728	0.0564849	0.999983
2024-03-10	1.9465	-0.573948	0.300932	-1.90723	0.0564903	0.999983
LARS2	258.09	-0.0852225	0.0446891	-1.90701	0.0565196	0.999983
B4GALNT4	9.76625	-0.489512	0.256705	-1.90691	0.0565324	0.999983
AOC4P	1.90084	-0.727063	0.381346	-1.90657	0.0565764	0.999983
EXO5	128.974	-0.146015	0.0766037	-1.90611	0.0566357	0.999983
MIR6124	13.097	-0.450667	0.23649	-1.90565	0.056695	0.999983
PRDM7	0.886995	0.939444	0.493065	1.90531	0.0567392	0.999983
KIF23	49.2768	0.206716	0.108528	1.90472	0.056817	0.999983
NRBP2	70.106	-0.147825	0.077692	-1.90271	0.0570784	0.999983
LINC01185	1.66666	0.668222	0.351285	1.90222	0.0571419	0.999983
LOC374443	1341.93	-0.121105	0.063669	-1.9021	0.0571581	0.999983
ABCA10	34.6999	-0.214731	0.112904	-1.90188	0.0571866	0.999983
MELK	24.9623	0.218968	0.115136	1.90182	0.0571942	0.999983
CLEC14A	10.0408	0.977413	0.514005	1.90156	0.0572283	0.999983
CHD5	4.04659	0.518322	0.272588	1.90149	0.0572382	0.999983
RELL2	93.9204	0.133812	0.0703857	1.90113	0.0572853	0.999983
AIFM3	55.6456	0.230919	0.121483	1.90083	0.0573247	0.999983
LOC101927011	1.17176	-1.02566	0.539821	-1.9	0.0574333	0.999983
ITK	2507.28	-0.142206	0.0748569	-1.8997	0.0574727	0.999983
SDR16C5	1.14527	0.927469	0.488391	1.89903	0.0575604	0.999983
C6orf25	30.4143	0.347733	0.183114	1.89899	0.0575652	0.999983
FDXR	51.1266	0.180961	0.0953223	1.89841	0.0576415	0.999983
ASIP	0.898601	-0.66157	0.348487	-1.8984	0.0576428	0.999983
TGFB1I1	5.73682	0.423927	0.223321	1.89828	0.0576589	0.999983
MIR645	5.68393	-0.412073	0.217121	-1.89789	0.05771	0.999983
ZNF585B	161.89	-0.136355	0.0718492	-1.89779	0.0577232	0.999983
BDKRB2	1.01127	-1.23888	0.652833	-1.89769	0.0577368	0.999983
E2F2	64.6169	0.235798	0.124268	1.89749	0.0577634	0.999983
C7orf55	8.24467	0.289568	0.152612	1.89742	0.0577728	0.999983
SASH1	96.0204	0.296029	0.156019	1.89739	0.0577759	0.999983
LOC101928329	1.35312	0.693203	0.365358	1.89733	0.0577849	0.999983
FLRT2	3.19414	1.3275	0.699826	1.8969	0.0578405	0.999983
AIG1	198.603	0.158982	0.0838174	1.89676	0.0578596	0.999983
TBXA2R	9.70093	0.347386	0.183233	1.89587	0.0579773	0.999983
FOXM1	5.36182	0.362081	0.190997	1.89574	0.057994	0.999983
FLJ37035	12.6445	-0.238924	0.126032	-1.89574	0.0579941	0.999983
P2RY10	973.121	-0.191509	0.101086	-1.89451	0.0581573	0.999983
HCFC1R1	9.85694	0.284452	0.15021	1.89369	0.0582661	0.999983
RPS27L	443.786	0.131664	0.0695299	1.89363	0.0582745	0.999983
FGGY	199.026	-0.176721	0.0933284	-1.89354	0.0582858	0.999983
LOC102723464	2.91424	-0.452735	0.239115	-1.89337	0.0583081	0.999983
SNORA23	192.424	0.204378	0.107949	1.89328	0.0583206	0.999983
CMTM3	666.077	0.127962	0.0675934	1.89312	0.0583422	0.999983
ARMCX3	498.797	0.0767772	0.040569	1.89251	0.0584233	0.999983
GNA11	30.4732	0.241903	0.127884	1.89157	0.058548	0.999983
SGPP1	508.041	-0.139555	0.0738065	-1.89082	0.0586485	0.999983
PRDM15	165.198	-0.113274	0.0599351	-1.88994	0.0587659	0.999983
CAMSAP2	107.152	0.213638	0.113064	1.88953	0.0588213	0.999983
RNF11	863.241	0.123783	0.0655338	1.88885	0.0589125	0.999983
FCRL3	666.537	-0.282401	0.149534	-1.88854	0.0589541	0.999983
KAL1	9.83522	0.487162	0.257984	1.88835	0.0589794	0.999983
TRPV1	32.2692	-0.191246	0.101293	-1.88803	0.0590213	0.999983
PSMC1	677.872	0.0991271	0.0525075	1.88786	0.0590441	0.999983
RASGRF2	320.532	-0.184978	0.0979883	-1.88776	0.0590586	0.999983
COL4A1	20.3058	0.607564	0.321852	1.88771	0.0590646	0.999983
STRBP	351.994	-0.213734	0.11323	-1.88761	0.0590777	0.999983
GRK5-IT1	40.2089	-0.28584	0.151454	-1.8873	0.05912	0.999983
HIP1R	411.921	-0.173804	0.0921094	-1.88693	0.0591696	0.999983
DHRS1	63.9036	0.149666	0.0793289	1.88665	0.0592078	0.999983
RNASE4	80.1554	0.245148	0.129939	1.88664	0.0592083	0.999983
LMO4	500.7	0.0766772	0.0406464	1.88644	0.0592353	0.999983
HPN	1.96577	0.631825	0.33494	1.88638	0.0592437	0.999983
SYCE1	1.86597	1.10464	0.586036	1.88493	0.0594391	0.999983
NMT1	898.725	0.049699	0.0263684	1.8848	0.0594574	0.999983
CEBPA-AS1	23.561	0.226576	0.120242	1.88434	0.0595188	0.999983
HPYR1	1.74995	-0.641371	0.340435	-1.88397	0.0595686	0.999983
FBXW4	363.503	-0.113584	0.0603089	-1.88337	0.0596502	0.999983
MTMR8	52.8038	-0.163792	0.0869889	-1.88291	0.059713	0.999983
MIR3679	5.12271	-0.447105	0.237633	-1.88149	0.0599053	0.999983
UNC45B	21.6428	-0.313357	0.166561	-1.88133	0.0599271	0.999983
NTN1	2.06601	0.735037	0.390733	1.88117	0.0599484	0.999983
KCTD11	100.797	0.163204	0.0867871	1.88051	0.060038	0.999983
ZNF767	341.086	-0.109479	0.0582179	-1.8805	0.0600395	0.999983
METTL8	264.658	-0.221914	0.118022	-1.88027	0.0600706	0.999983
RGS7	5.56496	-0.360949	0.191985	-1.88009	0.0600956	0.999983
DFFB	134.74	-0.0966809	0.0514753	-1.8782	0.0603536	0.999983
ATP2C2	26.6901	-0.509139	0.271133	-1.87782	0.0604059	0.999983
TAS2R14	28.2064	-0.321633	0.171303	-1.87757	0.0604402	0.999983
SNORD75	4.60452	-0.361429	0.192528	-1.87728	0.0604802	0.999983
IL1B	951.015	0.237693	0.126619	1.87722	0.0604876	0.999983
LOC647859	9.46502	0.836763	0.445752	1.87719	0.0604914	0.999983
ACOT12	1.20814	-0.630589	0.335979	-1.87687	0.0605361	0.999983
TTN	2336.16	-0.307266	0.163719	-1.87679	0.0605464	0.999983
LOC101929289	55.1998	0.15068	0.080296	1.87656	0.0605787	0.999983
MT2A	174.15	0.387288	0.206426	1.87615	0.0606341	0.999983
LOC101928556	11.8811	-0.290965	0.1551	-1.87599	0.0606567	0.999983
LOC101930026	1.27307	0.803713	0.428436	1.87592	0.0606661	0.999983
LOC101927432	10.7741	-0.382887	0.20422	-1.87488	0.0608093	0.999983
CSPG4	1.03435	1.26366	0.674017	1.87482	0.0608179	0.999983
SNORD56B	13.4711	-0.442211	0.235902	-1.87455	0.060854	0.999983
FRMD4B	754.129	0.169672	0.0905846	1.87308	0.0610574	0.999983
CYBB	14873.4	0.165249	0.0882237	1.87307	0.0610586	0.999983
GYPE	6.91144	-0.446721	0.238564	-1.87254	0.061132	0.999983
NPIPB9	0.933481	-0.692606	0.369911	-1.87236	0.0611569	0.999983
OAF	48.6396	0.218764	0.116841	1.87232	0.061162	0.999983
ADAMTS1	166.418	-0.295413	0.157832	-1.87169	0.0612497	0.999983
RIMKLA	3.1244	-0.499923	0.267152	-1.8713	0.0613029	0.999983
ZNF549	198.526	-0.120907	0.0646196	-1.87106	0.0613372	0.999983
VSTM2B	2.59716	-1.10175	0.589063	-1.87034	0.0614363	0.999983
SERF2	2371.31	0.151239	0.0809199	1.86899	0.0616238	0.999983
ZSWIM5	47.5852	-0.242565	0.129811	-1.8686	0.0616782	0.999983
ZNF527	113.144	-0.127313	0.0681496	-1.86814	0.0617429	0.999983
CTSD	2883.82	0.219457	0.1175	1.86771	0.061802	0.999983
FNBP1L	122.891	0.167698	0.0898309	1.86682	0.0619265	0.999983
LOC102724883	8.37793	-0.242837	0.130081	-1.86681	0.0619277	0.999983
CROCC	212.348	-0.206216	0.110482	-1.86651	0.0619701	0.999983
C1R	12.2309	0.429434	0.230104	1.86626	0.0620054	0.999983
WASIR2	1.36083	-0.747027	0.40035	-1.86593	0.0620505	0.999983
FCRL5	127.429	-0.463801	0.248607	-1.8656	0.062097	0.999983
RP11-307E17.8	15.761	0.35502	0.190303	1.86555	0.0621041	0.999983
GPR27	171.571	0.250045	0.134106	1.86453	0.0622472	0.999983
ALKBH1	168.067	-0.0731276	0.0392262	-1.86425	0.062286	0.999983
TRIM47	19.1236	0.275964	0.148058	1.86389	0.0623374	0.999983
NLGN4X	0.454801	-1.06316	0.570404	-1.86387	0.0623402	0.999983
DDX60L	6865.52	0.272495	0.146267	1.863	0.062462	0.999983
FCGR2B	374.026	0.305117	0.163786	1.8629	0.0624766	0.999983
LGALS8	1865.05	0.10282	0.0551977	1.86275	0.0624973	0.999983
COMMD9	401.77	0.102689	0.0551295	1.86269	0.0625064	0.999983
FOXA3	0.306229	-1.22323	0.656757	-1.86253	0.062529	0.999983
ETS1	4413.28	-0.139504	0.0749101	-1.86229	0.0625626	0.999983
GPRC5D	1.11558	0.92483	0.496624	1.86223	0.0625704	0.999983
BMS1P20	292.476	0.135668	0.072855	1.86217	0.0625796	0.999983
COMMD10	281.905	0.0732079	0.0393275	1.86149	0.0626745	0.999983
LOC100287934	3.7123	-0.425415	0.228559	-1.86129	0.0627027	0.999983
CEP70	191.681	-0.154641	0.083111	-1.86066	0.062792	0.999983
CENPF	115.292	0.18863	0.101468	1.85901	0.0630263	0.999983
ZNF140	305.592	-0.076818	0.0413333	-1.8585	0.0630975	0.999983
ZNF880	113.505	-0.180971	0.0973744	-1.8585	0.0630977	0.999983
DLAT	186.949	0.0861766	0.0463741	1.85829	0.0631274	0.999983
CNIH2	1.28415	-0.737093	0.396687	-1.85812	0.0631518	0.999983
NPDC1	32.1633	0.283851	0.152773	1.85799	0.0631701	0.999983
CNOT6L	2714.77	-0.124934	0.0672482	-1.85781	0.0631962	0.999983
SMIM3	280.49	0.174991	0.0941954	1.85774	0.063206	0.999983
FAM122A	336.49	-0.0698434	0.0375964	-1.85772	0.0632091	0.999983
YIF1B	117.929	0.179416	0.0965871	1.85756	0.0632317	0.999983
ZNF624	216.219	-0.103504	0.0557314	-1.85719	0.0632837	0.999983
CDKL4	3.34013	-0.426533	0.229699	-1.85692	0.0633221	0.999983
ANKK1	2.92873	-0.474592	0.255609	-1.85671	0.0633518	0.999983
RSPO2	0.343066	-1.10741	0.596479	-1.85657	0.0633722	0.999983
ZG16B	13.5298	0.344693	0.185664	1.85654	0.0633768	0.999983
LOC102723334	2.37692	0.473204	0.254923	1.85626	0.0634161	0.999983
VSIG10	63.5103	0.362354	0.195284	1.85553	0.0635212	0.999983
LRRC37BP1	133.657	-0.0962799	0.0518912	-1.85542	0.0635368	0.999983
AIF1L	4.14834	0.780034	0.420414	1.85539	0.0635399	0.999983
DDX10	291.646	-0.117771	0.0635089	-1.85441	0.0636806	0.999983
ARHGAP21	658.253	0.130434	0.0703419	1.85429	0.0636971	0.999983
SMOC1	2.173	-0.595924	0.321376	-1.85429	0.0636978	0.999983
SNORA15	1.56828	0.644058	0.347341	1.85426	0.0637027	0.999983
LRRC1	44.8287	-0.160057	0.0863274	-1.85408	0.0637283	0.999983
PTGS1	829.652	0.195259	0.105326	1.85385	0.0637609	0.999983
GNRH1	67.1116	-0.146283	0.078923	-1.8535	0.0638114	0.999983
UST	75.2938	-0.184623	0.0996161	-1.85334	0.0638337	0.999983
NEDD4L	40.9673	0.229596	0.1239	1.85308	0.0638713	0.999983
LGALS1	1507.84	0.169902	0.0917085	1.85263	0.0639351	0.999983
FAH	85.7887	0.169088	0.0912742	1.85253	0.0639497	0.999983
LTBP2	65.4487	0.339952	0.183561	1.85198	0.064028	0.999983
TDP2	2154.44	0.178233	0.096241	1.85195	0.0640331	0.999983
TAF4B	162.978	-0.149196	0.0805689	-1.85179	0.0640566	0.999983
ST3GAL4-AS1	98.8585	0.282153	0.152378	1.85166	0.0640745	0.999983
RAB32	651.613	0.164824	0.0890149	1.85165	0.0640766	0.999983
CEACAM4	776.494	-0.280575	0.151531	-1.8516	0.0640829	0.999983
HSPA6	2489.46	0.21691	0.11715	1.85156	0.0640886	0.999983
HTR2B	1.60892	0.847581	0.457848	1.85123	0.064137	0.999983
RHAG	2.58559	0.8108	0.437983	1.85121	0.0641387	0.999983
LOC102723985	0.361948	-2.03891	1.10163	-1.85081	0.0641971	0.999983
MYCT1	60.181	0.248831	0.134578	1.84897	0.0644625	0.999983
LOC101930114	7.37391	-0.322651	0.174512	-1.84888	0.0644757	0.999983
SNORD35A	22.8998	-0.184226	0.0996459	-1.8488	0.0644863	0.999983
ADRA2A	7.98242	0.412429	0.223138	1.84832	0.0645565	0.999983
MIR3942	2.06962	-0.51268	0.277394	-1.8482	0.0645731	0.999983
NFATC3	2437.61	-0.0931429	0.0504026	-1.84798	0.0646058	0.999983
LRRC3DN	2.13118	-0.608094	0.329102	-1.84774	0.0646406	0.999983
DIDO1	1759.33	-0.062909	0.0340577	-1.84713	0.0647283	0.999983
RP4-753D10.5	43.4971	0.33909	0.183577	1.84712	0.0647294	0.999983
MIR324	0.530441	-0.849282	0.459848	-1.84688	0.0647651	0.999983
AHCY	92.8281	0.131237	0.0710621	1.84679	0.0647778	0.999983
MIR7161	15.4032	-0.323894	0.17543	-1.84629	0.0648501	0.999983
LOC101927377	0.619138	0.965562	0.523138	1.84571	0.0649339	0.999983
AGK	359.596	-0.123631	0.0669977	-1.8453	0.0649946	0.999983
SLC7A2	6.26973	1.20249	0.651747	1.84503	0.0650329	0.999983
PTPRO	243.679	0.23311	0.126359	1.84482	0.0650639	0.999983
SLC7A5P2	133.169	-0.179956	0.097568	-1.84442	0.065122	0.999983
ARHGEF26-AS1	0.77429	-0.798836	0.433198	-1.84405	0.0651765	0.999983
TMEM177	32.3603	-0.161327	0.0874993	-1.84375	0.06522	0.999983
PCM1	3904.32	-0.0778287	0.0422129	-1.84372	0.0652243	0.999983
PLS3	19.7856	0.416785	0.226375	1.84113	0.0656029	0.999983
KIFC1	16.1775	0.268864	0.146074	1.84059	0.0656813	0.999983
PTPRS	43.7371	-0.34129	0.185443	-1.8404	0.065709	0.999983
ZNF736	240.212	-0.109729	0.0596226	-1.84039	0.0657112	0.999983
LRRN3	137.255	-0.483958	0.263191	-1.83881	0.065943	0.999983
MGP	97.1926	0.850456	0.462511	1.83878	0.0659473	0.999983
LOC101928240	1.93176	0.612774	0.333251	1.83877	0.0659483	0.999983
LOC101928096	6.97014	-0.339365	0.184598	-1.8384	0.0660032	0.999983
ARHGAP29	48.5303	0.299139	0.162726	1.8383	0.0660175	0.999983
MED19	81.931	-0.108693	0.0591279	-1.83828	0.0660217	0.999983
C8orf76	29.7184	0.164892	0.0897407	1.83743	0.0661466	0.999983
LMNB1	1969.08	0.232013	0.126294	1.83709	0.0661973	0.999983
RAB25	1.0779	0.710271	0.386654	1.83697	0.0662144	0.999983
LOC642846	28.1915	0.328216	0.178757	1.8361	0.0663429	0.999983
MACC1	33.7813	0.213157	0.116116	1.83573	0.0663979	0.999983
CTNNA1	1989.87	0.131765	0.0717863	1.83552	0.0664285	0.999983
FASTKD5	391.762	0.0586825	0.0319711	1.83548	0.0664339	0.999983
GUSBP9	31.5947	-0.318779	0.173677	-1.83547	0.0664357	0.999983
CAPRIN2	386.219	-0.106933	0.058272	-1.83506	0.0664969	0.999983
ERI3	62.936	-0.143327	0.0781164	-1.83479	0.0665366	0.999983
TMEM167A	2256.14	0.0949395	0.0517473	1.83467	0.0665539	0.999983
TTC9C	244.939	0.0861968	0.0470234	1.83306	0.0667934	0.999983
FCRL1	434.411	-0.313213	0.170897	-1.83276	0.0668383	0.999983
MIR597	2.27291	-0.545997	0.297961	-1.83245	0.0668849	0.999983
LINC00642	0.986673	0.894698	0.488755	1.83056	0.0671657	0.999983
MIR4632	6.68923	-0.36824	0.20118	-1.8304	0.0671904	0.999983
LOC102723375	0.715909	1.24339	0.679423	1.83006	0.0672407	0.999983
SND1	1438.71	0.0740646	0.0404713	1.83005	0.0672418	0.999983
NAV3	45.6269	0.38826	0.212202	1.82967	0.0672991	0.999983
MYL5	25.69	0.204266	0.111648	1.82956	0.0673157	0.999983
OCM	7.98899	-0.28566	0.156179	-1.82905	0.0673919	0.999983
C19orf33	33.2405	0.391377	0.214002	1.82885	0.0674217	0.999983
TXN2	70.0419	0.162175	0.0886852	1.82865	0.0674516	0.999983
AK5	121.922	-0.325099	0.177828	-1.82817	0.0675243	0.999983
CD69	575.017	-0.21634	0.118358	-1.82785	0.0675714	0.999983
SOCS6	143.096	0.145577	0.0796881	1.82683	0.0677249	0.999983
SNORA13	14.2421	0.271473	0.148657	1.82617	0.0678254	0.999983
MDP1	26.708	0.183417	0.100458	1.8258	0.0678801	0.999983
ZNF90	38.4983	-0.253024	0.138603	-1.82554	0.0679199	0.999983
PLA2G15	58.9014	0.237159	0.129951	1.82498	0.0680043	0.999983
LOC728975	229.771	0.264729	0.145087	1.82462	0.0680591	0.999983
TIMM10B	288.974	-0.0971409	0.053273	-1.82345	0.0682347	0.999983
CYP2R1	230.322	-0.1061	0.0581973	-1.8231	0.0682875	0.999983
ZNF876P	46.0419	-0.238564	0.130862	-1.82301	0.0683012	0.999983
CD72	96.7592	-0.298625	0.16383	-1.82278	0.0683373	0.999983
MAFG	135.8	0.192308	0.105506	1.82271	0.0683473	0.999983
STOX1	11.2298	-0.624235	0.342486	-1.82266	0.0683552	0.999983
H2BFXP	0.863315	-0.696463	0.382257	-1.82198	0.0684587	0.999983
LOC102724001	2.7981	0.868112	0.476475	1.82195	0.0684631	0.999983
SNX7	3.62983	0.627634	0.344499	1.82188	0.0684736	0.999983
FBN1	46.3596	0.296383	0.162681	1.82187	0.0684746	0.999983
MIR6769A	1.27354	-0.754738	0.414501	-1.82084	0.0686317	0.999983
MT1X	80.6721	0.184947	0.10162	1.81998	0.068762	0.999983
LAMTOR1	1223.73	0.135165	0.0742808	1.81965	0.0688125	0.999983
FAM27B	1.64275	0.705586	0.387834	1.8193	0.0688655	0.999983
SNORA11	7.72769	-0.290403	0.159674	-1.81872	0.0689539	0.999983
CTPS1	154.665	-0.0992774	0.0545913	-1.81856	0.0689791	0.999983
LCN8	1.64261	-1.11129	0.611168	-1.81831	0.0690172	0.999983
CPOX	290.594	0.0792027	0.0435935	1.81685	0.0692407	0.999983
RACGAP1	163.34	0.084562	0.0465504	1.81657	0.0692834	0.999983
ADAMTS4	2.17126	0.581207	0.319975	1.81641	0.0693069	0.999983
EMILIN2	1612.09	0.152831	0.0841571	1.81602	0.0693671	0.999983
RHOXF1	1.38341	-0.660253	0.363616	-1.81579	0.0694018	0.999983
GLUD1P7	0.357459	-1.27355	0.701456	-1.81558	0.0694346	0.999983
EMILIN1	26.0418	0.328818	0.18111	1.81557	0.0694356	0.999983
TXNIP	69434.9	-0.164219	0.090471	-1.81516	0.0694991	0.999983
SLC9A9-AS1	2.55706	-0.600293	0.330777	-1.8148	0.0695553	0.999983
STRIP2	13.5974	0.300784	0.165762	1.81456	0.0695921	0.999983
CYR61	5.55398	1.24329	0.685245	1.81437	0.0696207	0.999983
PRKAA2	0.67704	1.28602	0.70883	1.81429	0.0696336	0.999983
MAGI2-AS3	54.5725	0.456624	0.251688	1.81425	0.0696391	0.999983
MAP7	91.4745	-0.246771	0.136042	-1.81392	0.0696895	0.999983
MASP1	2.16874	1.1593	0.639205	1.81365	0.069731	0.999983
SENP6	3000.43	-0.0991048	0.0546444	-1.81363	0.0697345	0.999983
CDC45	7.66794	0.326072	0.179841	1.81312	0.069814	0.999983
ZCCHC7	890.971	-0.0966294	0.0533199	-1.81226	0.0699467	0.999983
PAPL	0.344239	-1.08093	0.596589	-1.81185	0.0700096	0.999983
UNC80	0.972012	0.742723	0.40993	1.81183	0.0700128	0.999983
LOC101929243	41.8845	0.187662	0.103578	1.81179	0.0700191	0.999983
ACTA2	33.7351	0.248143	0.137004	1.81122	0.0701075	0.999983
ZNF705A	1.76983	0.62705	0.346528	1.80952	0.0703697	0.999983
PLCL1	217.752	-0.21356	0.118075	-1.80868	0.0705006	0.999983
CDKN2C	68.7201	0.148638	0.0821999	1.80825	0.0705677	0.999983
HIST2H2AA4	3.43914	0.485765	0.268641	1.80823	0.0705702	0.999983
LOC101927126	0.883079	-0.91054	0.503561	-1.8082	0.0705752	0.999983
OCA2	1.11509	-0.848029	0.469199	-1.8074	0.0707002	0.999983
KCNH8	29.802	-0.412596	0.228307	-1.8072	0.0707314	0.999983
MIR4757	0.544452	0.996634	0.551513	1.80709	0.0707481	0.999983
PC	25.9303	0.24608	0.136181	1.80701	0.0707608	0.999983
JAKMIP3	7.84864	-0.338743	0.187558	-1.80607	0.0709069	0.999983
ZNF235	167.993	-0.0963232	0.0533361	-1.80597	0.0709237	0.999983
UHRF2	1146.09	-0.0609477	0.0337509	-1.80581	0.070948	0.999983
NOL10	309.299	-0.0869494	0.0481539	-1.80566	0.0709721	0.999983
NBPF3	115.865	-0.238359	0.132012	-1.80559	0.0709827	0.999983
TLR5	538.802	0.236502	0.130995	1.80543	0.0710077	0.999983
SERPINA3	0.953949	1.9986	1.10709	1.80528	0.0710313	0.999983
TMEM200A	17.8098	0.233287	0.129246	1.80498	0.0710774	0.999983
NECAB3	45.0039	0.187727	0.104021	1.8047	0.0711217	0.999983
LOC102724139	0.778701	-1.25382	0.695028	-1.80399	0.0712334	0.999983
FLJ44087	0.71167	-0.865749	0.479987	-1.80369	0.0712795	0.999983
LOC100505771	66.7659	-0.136548	0.0757137	-1.80348	0.0713121	0.999983
IFI30	6343.83	0.188632	0.104616	1.8031	0.0713729	0.999983
CGNL1	1.94416	1.03566	0.574707	1.80206	0.0715352	0.999983
COL15A1	3.79943	0.669143	0.371347	1.80193	0.0715559	0.999983
PIWIL4	87.0793	0.155396	0.0862397	1.80191	0.0715602	0.999983
CLEC11A	25.8252	0.331459	0.183959	1.80181	0.071576	0.999983
TBC1D32	179.737	-0.1415	0.0785519	-1.80135	0.0716476	0.999983
MCUR1	264.318	0.139336	0.0773525	1.80131	0.0716538	0.999983
CMAS	218.021	0.0725039	0.0402555	1.80109	0.0716882	0.999983
TMEM220	19.2183	-0.257792	0.143137	-1.80101	0.0717012	0.999983
LOC101928217	0.856615	-0.901893	0.500848	-1.80073	0.071745	0.999983
SHISA3	1.32678	1.04871	0.582414	1.80062	0.0717629	0.999983
TACR2	1.02528	0.802999	0.446006	1.80042	0.0717943	0.999983
C4BPA	94.34	0.761366	0.422883	1.80042	0.0717945	0.999983
RNASEH2B-AS1	3.96394	0.448273	0.249001	1.80029	0.0718152	0.999983
AASS	66.6742	-0.22515	0.12508	-1.80006	0.0718519	0.999983
TREX1	170.337	0.224032	0.124485	1.79967	0.0719132	0.999983
DKK3	14.3627	0.49279	0.273903	1.79914	0.0719959	0.999983
MMRN1	620.598	0.267839	0.148912	1.79863	0.0720766	0.999983
DCTN2	331.251	0.108678	0.0604293	1.79843	0.0721083	0.999983
NXF3	6.15844	0.799711	0.444679	1.7984	0.0721134	0.999983
FERMT2	7.6366	0.542696	0.301774	1.79835	0.0721211	0.999983
SIGLEC6	22.9868	-0.297107	0.165255	-1.79787	0.0721977	0.999983
GOLGA4	2582.94	-0.0785032	0.0436736	-1.7975	0.0722563	0.999983
TJP1	5.15627	0.72302	0.402242	1.79748	0.07226	0.999983
ARF4	720.374	0.0784376	0.0436469	1.79709	0.0723208	0.999983
PLVAP	6.46322	0.629768	0.350455	1.797	0.0723354	0.999983
FLJ37453	135.976	0.114822	0.0639092	1.79664	0.0723932	0.999983
HUS1B	6.40564	-0.420716	0.234272	-1.79584	0.0725192	0.999983
MIR548AA2	1.42761	-0.649651	0.361779	-1.79571	0.0725404	0.999983
SHQ1	240.641	-0.093318	0.0519732	-1.7955	0.0725739	0.999983
LOC729732	10.2341	-0.335136	0.186694	-1.79511	0.0726357	0.999983
GCK	0.913542	-0.767422	0.427512	-1.79509	0.0726396	0.999983
DYNLL1	804.485	0.129571	0.0721991	1.79463	0.0727123	0.999983
C11orf48	28.035	0.186281	0.1038	1.79463	0.0727134	0.999983
PCDH10	5.61297	1.1959	0.666478	1.79436	0.0727551	0.999983
LOC100507507	222.505	0.14265	0.0795085	1.79415	0.0727885	0.999983
MIR3178	0.920329	-0.70328	0.392164	-1.79333	0.0729201	0.999983
EHD3	210.541	0.194974	0.108746	1.79294	0.0729832	0.999983
SUPV3L1	246.168	-0.0985401	0.0549679	-1.79268	0.0730235	0.999983
CD63	2253.17	0.164844	0.0919972	1.79184	0.073159	0.999983
MIR6839	0.722232	-0.838181	0.467807	-1.79172	0.0731772	0.999983
LOC100506142	1.78379	-0.493482	0.275467	-1.79143	0.0732235	0.999983
C7orf49	297.369	0.0768068	0.0428762	1.79136	0.0732349	0.999983
HLF	7.2749	0.295257	0.164848	1.79109	0.0732785	0.999983
LOC100129697	5.43349	0.361903	0.202098	1.79073	0.073337	0.999983
STX18-AS1	26.1533	-0.19703	0.110061	-1.79019	0.0734229	0.999983
FGF13-AS1	1.17763	-0.830557	0.463995	-1.79001	0.0734517	0.999983
LOC100271836	464.209	-0.173501	0.096953	-1.78953	0.073529	0.999983
IRGM	11.3927	-0.243632	0.136152	-1.78942	0.0735478	0.999983
LGI2	0.924289	1.71788	0.960378	1.78876	0.073654	0.999983
KCNJ16	1.06077	-0.792321	0.443	-1.78854	0.0736894	0.999983
SAP30	215.062	-0.307259	0.171797	-1.7885	0.0736955	0.999983
CDK18	3.20678	0.536888	0.300323	1.7877	0.0738239	0.999983
GTF2H2B	73.116	0.380447	0.2129	1.78697	0.0739423	0.999983
ILK	674.738	0.127217	0.0711974	1.78683	0.0739652	0.999983
SLC26A1	2.9285	-0.396753	0.222047	-1.7868	0.07397	0.999983
GBP7	4.88509	0.609755	0.341295	1.78659	0.0740034	0.999983
GINS2	14.3333	0.271035	0.151733	1.78626	0.0740575	0.999983
MBTPS1	1100.91	-0.0619221	0.0346709	-1.786	0.0740997	0.999983
C11orf80	70.7943	-0.210724	0.118049	-1.78506	0.0742516	0.999983
GNA15	286.382	0.156458	0.087659	1.78485	0.0742853	0.999983
PSMC3IP	32.805	-0.144038	0.0807403	-1.78397	0.0744291	0.999983
PRDX1	918.095	0.152707	0.0856063	1.78383	0.0744508	0.999983
SNORA2B	11.145	0.234603	0.131516	1.78383	0.0744511	0.999983
LOC102724654	1.55551	0.685819	0.384482	1.78375	0.0744649	0.999983
LOC101060264	0.449627	-0.920965	0.516374	-1.78352	0.074501	0.999983
KIF11	81.8266	0.148484	0.0832713	1.78314	0.0745643	0.999983
HOOK1	123.805	-0.216941	0.121727	-1.7822	0.0747167	0.999983
HEATR5B	1706.82	-0.0578917	0.0324929	-1.78167	0.0748024	0.999983
FAM64A	1.90384	0.532204	0.298793	1.78118	0.0748832	0.999983
HADHB	1454.16	0.0840003	0.0471624	1.78109	0.0748983	0.999983
ESR2	12.3191	-0.256678	0.144133	-1.78085	0.0749375	0.999983
LOC102723954	33.6846	-0.230165	0.129251	-1.78077	0.0749503	0.999983
PHLDA3	7.64526	0.457038	0.25673	1.78023	0.0750383	0.999983
MAPK9	481.607	-0.0585971	0.0329306	-1.77941	0.0751722	0.999983
ZNF678	363.029	-0.134132	0.0753886	-1.77921	0.0752061	0.999983
TMSB4X	49510.5	0.119204	0.0670074	1.77897	0.0752442	0.999983
PDZD7	3.12555	0.454042	0.255244	1.77885	0.0752638	0.999983
ALAS2	121.192	0.573167	0.322314	1.77829	0.0753564	0.999983
FASTKD2	494.932	-0.0842258	0.0473755	-1.77783	0.0754315	0.999983
LOC102723579	0.516495	-0.850669	0.478574	-1.77751	0.075485	0.999983
ACER3	436.273	0.105929	0.0596596	1.77555	0.0758069	0.999983
ZFHX2	3.22133	-0.40089	0.225807	-1.77537	0.0758372	0.999983
SWSAP1	59.047	0.1678	0.0945619	1.7745	0.0759801	0.999983
HSPG2	89.7553	0.683378	0.385112	1.77449	0.0759821	0.999983
ARL8A	295.439	0.133523	0.0752464	1.77447	0.0759853	0.999983
CDKN2B	84.9638	0.212227	0.119615	1.77425	0.0760212	0.999983
STEAP1	0.679061	1.08747	0.612932	1.7742	0.0760297	0.999983
RP11-454C18.2	0.392919	-0.978025	0.551433	-1.77361	0.0761284	0.999983
NPHP3	95.2849	-0.119671	0.0674914	-1.77312	0.0762083	0.999983
LOC102723942	0.776302	1.24603	0.702763	1.77305	0.0762205	0.999983
IFT57	364.346	-0.14617	0.0824477	-1.77289	0.0762474	0.999983
CDR2L	2.53378	0.578114	0.326122	1.77269	0.0762796	0.999983
SOX2-OT	1.14668	-0.593359	0.33516	-1.77038	0.0766645	0.999983
APOD	1.8759	-2.17724	1.23071	-1.7691	0.0768774	0.999983
COBLL1	120.493	-0.340703	0.192596	-1.76901	0.0768925	0.999983
KIAA2026	1676.52	-0.0958972	0.0542284	-1.76839	0.076995	0.999983
LAMP5	23.8388	0.263525	0.149056	1.76796	0.0770677	0.999983
ZNF26	268.402	-0.0989528	0.0559717	-1.76791	0.0770764	0.999983
ZNF665	29.9157	-0.2475	0.140004	-1.76781	0.0770921	0.999983
MCAM	15.4031	0.586437	0.331815	1.76736	0.0771681	0.999983
HIST1H3C	131.407	0.284094	0.160762	1.76717	0.0772001	0.999983
ACSM5	1.33809	0.970928	0.549466	1.76704	0.0772215	0.999983
LOC102723693	6.7059	-0.387003	0.219062	-1.76664	0.0772892	0.999983
LINC00526	28.2763	-0.16244	0.0919511	-1.76659	0.0772972	0.999983
MAGOH2	1.81138	-0.516353	0.292357	-1.76618	0.0773663	0.999983
ZNF208	145.97	-0.263359	0.149136	-1.7659	0.0774124	0.999983
NAGA	829.146	0.124787	0.0706892	1.76529	0.0775152	0.999983
RP5-1073O3.7	41.3013	0.171228	0.0970081	1.76508	0.0775497	0.999983
IDH1-AS1	1.33487	0.627784	0.355702	1.76491	0.0775781	0.999983
TRNAC15	2.18753	-0.707226	0.400736	-1.76482	0.0775944	0.999983
TRIM16	44.8996	0.165819	0.0939587	1.76481	0.0775953	0.999983
MIR4315-2	0.703508	0.971718	0.550612	1.7648	0.077598	0.999983
PTGIR	86.7463	0.196782	0.111508	1.76474	0.0776081	0.999983
EMP2	4.70587	0.93269	0.528578	1.76453	0.0776435	0.999983
TTC21B	609.898	-0.0870419	0.0493358	-1.76428	0.0776855	0.999983
MOK	13.2259	-0.296933	0.168351	-1.76377	0.0777702	0.999983
LIN52	93.9244	-0.120338	0.0682374	-1.76352	0.0778133	0.999983
LOC101928998	3.44745	-0.416074	0.235939	-1.76348	0.0778194	0.999983
MEX3C	1094.26	-0.126981	0.0720144	-1.76327	0.0778547	0.999983
LOC102724474	0.975302	-0.690972	0.391882	-1.76321	0.0778646	0.999983
UGT2A3	0.861636	1.73526	0.984644	1.76232	0.0780158	0.999983
TSPAN33	271.782	0.188981	0.107264	1.76183	0.0780976	0.999983
PTPRB	39.9631	0.588456	0.33406	1.76153	0.0781493	0.999983
ZNF337	294.429	-0.100897	0.0572862	-1.76128	0.0781908	0.999983
LOC100996497	56.3509	-0.158307	0.0899154	-1.76062	0.078303	0.999983
SELE	4.79162	1.6081	0.913788	1.75982	0.0784387	0.999983
ZNF34	75.5523	-0.105619	0.0600206	-1.75971	0.0784573	0.999983
ATP8B3	16.5795	0.247696	0.14077	1.75957	0.0784804	0.999983
RDH16	6.77489	-0.332114	0.188801	-1.75907	0.0785656	0.999983
CENPV	22.2268	-0.205195	0.116656	-1.75896	0.0785837	0.999983
SP4	864.219	-0.105976	0.0602828	-1.75799	0.0787496	0.999983
LOC101928448	11.2119	0.365767	0.208104	1.75762	0.078813	0.999983
LINC00176	17.9934	-0.250011	0.142268	-1.75733	0.0788623	0.999983
SUPT5H	562.965	-0.0835456	0.0475415	-1.75732	0.0788631	0.999983
RPP25	15.7026	0.225959	0.128592	1.75717	0.078889	0.999983
UNQ6494	4.73652	0.449789	0.255996	1.75702	0.0789151	0.999983
SLC39A10	650.319	-0.0989301	0.0563157	-1.75671	0.0789679	0.999983
ERP29	923.935	0.143915	0.0819314	1.75654	0.0789969	0.999983
LEKR1	10.7448	-0.276089	0.15727	-1.75551	0.0791716	0.999983
MIR186	25.5476	-0.200555	0.114244	-1.75549	0.0791747	0.999983
C21orf91	1193.66	0.0831165	0.0473547	1.75519	0.0792268	0.999983
GPRC5B	4.69485	0.590377	0.336363	1.75518	0.0792291	0.999983
GALM	298.658	0.246022	0.14017	1.75516	0.0792319	0.999983
SKOR1	5.44455	-0.303398	0.172868	-1.75508	0.0792452	0.999983
FAM221A	41.3929	-0.128293	0.073107	-1.75487	0.0792814	0.999983
DCLK1	0.776369	1.60221	0.913253	1.7544	0.0793617	0.999983
RP1-167G20.1	4.58916	0.399229	0.22765	1.7537	0.0794823	0.999983
RGPD3	5.75079	0.343367	0.195964	1.75219	0.0797412	0.999983
TRNAC10	1.31211	-0.633026	0.361335	-1.75191	0.0797896	0.999983
LOC100289092	3.25281	0.441689	0.252158	1.75164	0.0798366	0.999983
FFAR4	4.96376	0.431988	0.246627	1.75158	0.0798455	0.999983
PHF19	293.74	0.110605	0.0631803	1.75062	0.0800115	0.999983
PAX5	99.4654	-0.384367	0.219594	-1.75035	0.0800577	0.999983
NPIPA1	19.905	-0.246614	0.140967	-1.74945	0.0802136	0.999983
FCER2	21.7253	-0.412395	0.235746	-1.74932	0.0802355	0.999983
ACOT7	19.1123	0.23972	0.137045	1.74921	0.0802543	0.999983
TOM1L1	12.1221	0.283482	0.162125	1.74854	0.0803702	0.999983
GZMB	1505.72	-0.304823	0.174346	-1.74837	0.0803993	0.999983
KIAA1462	7.1715	0.560894	0.320899	1.74788	0.0804844	0.999983
LOC101927556	5.26452	-0.33209	0.190025	-1.74761	0.0805311	0.999983
TRNAQ15	9.93858	-0.365123	0.208964	-1.7473	0.0805855	0.999983
CDIPT-AS1	2.4593	0.562755	0.322083	1.74724	0.0805958	0.999983
KLHL33	2.88976	-0.50519	0.289155	-1.74713	0.0806153	0.999983
CCDC162P	0.812703	-0.711724	0.407585	-1.7462	0.0807764	0.999983
EPHB3	4.44152	-0.546103	0.312748	-1.74614	0.0807863	0.999983
PEX11G	10.506	0.34979	0.200346	1.74594	0.0808222	0.999983
ECSCR	1.91403	0.840271	0.481334	1.74571	0.0808608	0.999983
SEMA3B	15.3463	0.287519	0.164714	1.74556	0.0808872	0.999983
CDKN2D	1382.8	0.161078	0.0922842	1.74546	0.0809048	0.999983
GFAP	1.04643	0.812505	0.465552	1.74525	0.0809411	0.999983
TBC1D8	613.869	0.151081	0.086573	1.74513	0.0809616	0.999983
MYBL1	1274.9	-0.239479	0.137241	-1.74495	0.080993	0.999983
SLC22A4	524.544	0.217327	0.124547	1.74494	0.0809949	0.999983
FBXO21	537.776	-0.0906416	0.0519524	-1.7447	0.0810366	0.999983
ZNF23	198.32	-0.127207	0.0729127	-1.74464	0.0810468	0.999983
SIGLEC15	9.65685	0.316345	0.181388	1.74402	0.0811554	0.999983
CIITA	476.138	-0.225835	0.129563	-1.74305	0.0813255	0.999983
RP11-439L18.3	2.72865	0.431077	0.247319	1.743	0.0813336	0.999983
HES2	1.95205	2.81542	1.61624	1.74195	0.0815166	0.999983
ZC3H3	162.527	-0.265952	0.152718	-1.74145	0.0816043	0.999983
SLC46A1	62.577	0.198645	0.114109	1.74084	0.0817123	0.999983
CLEC3B	18.8647	0.251989	0.144757	1.74077	0.0817236	0.999983
B9D1	8.16545	0.299332	0.172001	1.7403	0.081807	0.999983
JOSD2	58.219	0.209253	0.120262	1.73997	0.0818636	0.999983
GRAP2	1561.24	0.129761	0.0746033	1.73934	0.0819748	0.999983
RP11-661P17.1	2.68821	0.565079	0.324968	1.73887	0.0820569	0.999983
KDM4C	1285.34	-0.0732315	0.0421229	-1.73852	0.0821195	0.999983
PIH1D2	1.41915	0.656118	0.377463	1.73823	0.0821697	0.999983
COL10A1	8.78707	0.485302	0.279248	1.73789	0.0822306	0.999983
TRAPPC10	1430.53	-0.0630399	0.0362748	-1.73785	0.0822381	0.999983
TKTL1	93.4207	0.389543	0.224156	1.73782	0.082242	0.999983
OBFC1	718.469	-0.100652	0.0579261	-1.7376	0.0822817	0.999983
PRICKLE2	9.35891	-0.394094	0.226834	-1.73737	0.0823217	0.999983
KSR2	0.731286	-1.57516	0.90664	-1.73736	0.0823234	0.999983
USP24	3393.03	-0.0698291	0.0401969	-1.73718	0.0823562	0.999983
MYLK	665.859	0.224062	0.129014	1.73674	0.0824338	0.999983
ITGAE	127.05	0.10907	0.0628101	1.73651	0.0824736	0.999983
PLEKHH2	5.903	-0.413259	0.238007	-1.73633	0.0825061	0.999983
C19orf38	798.308	0.16661	0.0959719	1.73603	0.0825587	0.999983
LINC00989	232.33	0.217766	0.12552	1.73492	0.0827552	0.999983
C19orf57	4.77258	-0.322576	0.185931	-1.73492	0.0827556	0.999983
MAN1A1	2434.32	0.135342	0.0780274	1.73454	0.082822	0.999983
SNORD102	30.3632	-0.197429	0.113848	-1.73414	0.0828924	0.999983
AP3B2	5.85677	0.660686	0.38117	1.73331	0.0830405	0.999983
STX4	459.253	0.0948148	0.0547234	1.73262	0.0831637	0.999983
CLEC7A	7147.01	0.147183	0.0849518	1.73255	0.083176	0.999983
RTTN	406.171	-0.108272	0.0625429	-1.73116	0.0834232	0.999983
SIRT1	843.19	-0.0675436	0.0390229	-1.73087	0.0834748	0.999983
LOC101927098	1.96202	1.23023	0.710896	1.73054	0.0835341	0.999983
UPB1	39.835	-0.261057	0.150876	-1.73027	0.083582	0.999983
LOC100506518	19.239	-0.194778	0.112601	-1.72981	0.0836642	0.999983
IL17RD	1.15886	0.914124	0.528502	1.72965	0.0836928	0.999983
LMO7	117.675	-0.169413	0.0979702	-1.72923	0.0837687	0.999983
LOC101928683	13.8699	-0.318226	0.184057	-1.72896	0.0838166	0.999983
RNF5P1	3.30875	0.936625	0.541728	1.72896	0.0838168	0.999983
TPD52	251.403	-0.170549	0.0986896	-1.72814	0.083964	0.999983
SYTL2	905.955	-0.241265	0.139727	-1.72669	0.0842233	0.999983
LOC101929787	4.51749	-0.475929	0.275632	-1.72668	0.0842253	0.999983
CDH6	4.0751	0.63005	0.364931	1.72649	0.0842593	0.999983
IFIT5	1852.71	0.295599	0.171219	1.72644	0.0842691	0.999983
LOC389199	0.469126	1.10181	0.638244	1.72632	0.0842907	0.999983
TIGD4	10.2983	-0.264582	0.153297	-1.72595	0.0843568	0.999983
GTSF1L	1.45855	-0.7218	0.418331	-1.72543	0.0844501	0.999983
LRRC61	25.0557	-0.208208	0.120712	-1.72484	0.0845566	0.999983
RAET1K	0.649676	-0.812235	0.47101	-1.72446	0.0846257	0.999983
CTRC	2.62999	-0.48937	0.283796	-1.72437	0.0846408	0.999983
RAD51-AS1	83.9892	-0.144013	0.0835225	-1.72425	0.0846635	0.999983
COL4A3	44.473	-0.364236	0.211245	-1.72424	0.0846651	0.999983
ZNF714	274.055	-0.135069	0.0783712	-1.72345	0.0848075	0.999983
LAMP3	35.0589	0.544951	0.316363	1.72255	0.0849706	0.999983
NOS2	1.02169	-0.672246	0.39032	-1.72229	0.0850163	0.999983
TMEM40	86.0936	0.229177	0.133069	1.72223	0.0850271	0.999983
KCTD17	73.0849	0.136579	0.0793225	1.72183	0.0851011	0.999983
RMRP	90353.7	0.151507	0.0880253	1.72117	0.0852197	0.999983
SCAMP5	4.16007	-0.402393	0.233816	-1.72098	0.0852537	0.999983
RTP4	256.051	0.334899	0.194603	1.72093	0.0852628	0.999983
ZNF791	492.126	-0.0980499	0.0569826	-1.7207	0.0853053	0.999983
TRAP1	289.953	-0.122569	0.0712437	-1.72042	0.0853555	0.999983
CCDC174	501.784	-0.073143	0.0425167	-1.72034	0.0853714	0.999983
PLN	0.444933	1.29295	0.751643	1.72017	0.0854014	0.999983
ZNF583	105.758	-0.120898	0.0702917	-1.71995	0.0854409	0.999983
LOC100131347	0.686473	-0.804931	0.468126	-1.71948	0.0855275	0.999983
PARD6B	78.4388	-0.161306	0.0938266	-1.7192	0.0855787	0.999983
MFSD6L	11.2586	-0.37684	0.21926	-1.71869	0.0856715	0.999983
SMC5	1275.59	-0.0744895	0.0433465	-1.71847	0.0857112	0.999983
PIPOX	7.46428	0.242796	0.141328	1.71796	0.085804	0.999983
PDE6B	61.6236	-0.153856	0.0895794	-1.71754	0.0858801	0.999983
PNMA1	158.538	0.105321	0.0613208	1.71754	0.085881	0.999983
LOC101927069	144.441	0.169464	0.0986885	1.71716	0.0859505	0.999983
RAD51	12.734	0.237964	0.138588	1.71705	0.0859693	0.999983
AQP10	40.5771	0.322488	0.187823	1.71698	0.0859831	0.999983
MIR4635	0.855686	-0.746435	0.43476	-1.71689	0.0859992	0.999983
RBP1	0.847173	1.67032	0.972892	1.71686	0.0860048	0.999983
SRGAP3	31.5562	-0.240691	0.140195	-1.71683	0.0860109	0.999983
2024-03-05	384.314	0.106314	0.0619278	1.71675	0.0860252	0.999983
OLFML3	9.03121	0.346209	0.201669	1.71672	0.0860309	0.999983
MIR1292	1.53392	0.71711	0.417849	1.71619	0.0861267	0.999983
ZFP90	548.258	-0.120276	0.0701061	-1.71564	0.0862288	0.999983
KANSL1-AS1	63.0136	0.332302	0.19378	1.71484	0.0863745	0.999983
FAM118B	223.204	0.0971198	0.0566372	1.71477	0.0863875	0.999983
USP43	5.5914	-0.375021	0.218862	-1.7135	0.0866199	0.999983
SNORD116-27	2.26189	0.524623	0.306172	1.71349	0.0866225	0.999983
PMP22	14.5162	0.497409	0.290296	1.71345	0.0866295	0.999983
CLMP	3.08778	0.708966	0.413832	1.71318	0.0866802	0.999983
ASAH2B	21.0686	-0.197053	0.115026	-1.71313	0.0866891	0.999983
ASB13	141.531	0.132497	0.0773454	1.71306	0.0867017	0.999983
MYBPH	12.1291	-0.429996	0.251037	-1.71288	0.0867343	0.999983
CD1D	1001.98	0.134176	0.0783382	1.71278	0.0867525	0.999983
TRNAC5	0.59916	-0.870349	0.508266	-1.71239	0.0868248	0.999983
EFCAB13	428.685	-0.186613	0.108996	-1.71211	0.086877	0.999983
LOC101927060	31.657	0.236035	0.137863	1.7121	0.0868783	0.999983
TREML5P	3.17426	1.01088	0.590583	1.71166	0.0869599	0.999983
RAB5A	1346.18	0.101853	0.0595063	1.71164	0.0869632	0.999983
FNBP4	1283.1	-0.0857517	0.0501023	-1.71153	0.0869831	0.999983
PMS2P1	88.4163	-0.115837	0.0676898	-1.71128	0.0870286	0.999983
PEAK1	355.555	-0.136224	0.0796076	-1.7112	0.0870449	0.999983
AC105053.3	0.567181	1.04149	0.608659	1.71112	0.0870594	0.999983
C17orf105	0.948392	-0.628798	0.367493	-1.71105	0.0870724	0.999983
STAG3L5P-PVRIG2P-PILRB	269.731	-0.110895	0.0648114	-1.71104	0.0870734	0.999983
FAM109B	54.9108	0.156762	0.0916311	1.7108	0.087118	0.999983
GNAS	3487.42	0.0751687	0.0439424	1.71062	0.0871517	0.999983
AP2M1	1131.81	0.0835361	0.0488569	1.70981	0.0873011	0.999983
FZD4	5.71662	0.633624	0.370593	1.70976	0.0873111	0.999983
STIL	89.5337	0.135007	0.0789658	1.70968	0.0873242	0.999983
CXCL3	2.80983	0.520434	0.304607	1.70854	0.0875357	0.999983
SPRYD7	52.6611	-0.132498	0.077575	-1.708	0.0876367	0.999983
OXNAD1	957.309	-0.138657	0.0811814	-1.70799	0.0876373	0.999983
APP	1301.33	0.107361	0.0628587	1.70797	0.0876412	0.999983
ASGR2	75.2735	0.265122	0.155228	1.70795	0.0876461	0.999983
SNORA12	652.81	0.142617	0.0835059	1.70787	0.08766	0.999983
EMC7	311.974	0.0829236	0.0485561	1.70779	0.0876752	0.999983
LINC00346	7.6076	0.371222	0.217381	1.70771	0.0876908	0.999983
MIR4698	1.1419	-0.729163	0.427026	-1.70754	0.0877225	0.999983
PRTG	1.70487	0.671478	0.393244	1.70754	0.0877226	0.999983
COL6A3	52.6361	0.299154	0.175211	1.70739	0.0877489	0.999983
ZC2HC1B	2.02353	0.551057	0.322767	1.70729	0.0877681	0.999983
SPC24	5.50409	0.376676	0.220674	1.70693	0.0878342	0.999983
SLC35A1	647.352	0.0856571	0.0501848	1.70683	0.087853	0.999983
SCO1	201.268	0.0675718	0.0395904	1.70677	0.0878645	0.999983
ZWINT	35.5355	0.192525	0.11285	1.70602	0.0880041	0.999983
SLC25A3	1726.87	0.0848922	0.0497669	1.7058	0.088046	0.999983
LOC102724420	35.2975	-0.248911	0.145926	-1.70573	0.0880579	0.999983
SMAD1	58.876	0.157247	0.0922288	1.70497	0.0882004	0.999983
NAT8L	1.36103	-0.634837	0.372378	-1.70482	0.0882281	0.999983
FAM3D	4.40458	-0.429192	0.251787	-1.70459	0.0882715	0.999983
C15orf41	48.9581	-0.141599	0.0830729	-1.70451	0.0882854	0.999983
CLIP2	95.0787	0.158624	0.0930917	1.70396	0.0883891	0.999983
ZNF19	29.5516	-0.166021	0.0974693	-1.70332	0.0885087	0.999983
VWA2	0.97637	-0.904413	0.530987	-1.70327	0.0885177	0.999983
SLC6A20	0.79157	-0.78093	0.458552	-1.70303	0.0885617	0.999983
TMEM14C	224.118	0.131851	0.0774221	1.70301	0.0885664	0.999983
FRMD3	163.152	0.227926	0.133849	1.70286	0.0885947	0.999983
EFCAB2	146.631	0.216653	0.127256	1.70249	0.0886629	0.999983
COLGALT1	1122.69	0.109243	0.0641711	1.70237	0.0886855	0.999983
MIR548L	1.92041	-0.532508	0.312858	-1.70208	0.0887412	0.999983
ANKRD19P	3.1217	-0.481355	0.282861	-1.70174	0.0888045	0.999983
TRNAM9	6.98598	-0.786338	0.462123	-1.70158	0.0888347	0.999983
MTA3	104.707	-0.110311	0.0648359	-1.70139	0.0888695	0.999983
UACA	99.616	0.164924	0.0969672	1.70082	0.0889768	0.999983
ZNF493	877.505	-0.134363	0.0790013	-1.70077	0.0889867	0.999983
FTL	38656.9	0.181622	0.106819	1.70028	0.0890783	0.999983
RP11-713M15.1	1.52623	-0.514983	0.302969	-1.69979	0.0891703	0.999983
TEX21P	4.14006	-0.340405	0.200278	-1.69966	0.0891948	0.999983
BTBD3	91.1536	0.136874	0.0805884	1.69844	0.0894255	0.999983
LOC101927185	2.53704	0.478686	0.281846	1.69839	0.0894335	0.999983
CXCL12	4.83855	0.891801	0.525166	1.69813	0.0894828	0.999983
NRG1	115.014	0.364139	0.214478	1.69779	0.0895473	0.999983
PPAPDC3	7.33737	0.366612	0.215949	1.69768	0.089569	0.999983
BCL7A	34.8489	-0.238406	0.140457	-1.69736	0.0896293	0.999983
UBAC2	691.776	0.0607998	0.0358207	1.69734	0.089633	0.999983
SKA1	9.25001	0.272738	0.160717	1.69701	0.0896956	0.999983
PHLDB2	129.91	-0.202199	0.119188	-1.69647	0.0897971	0.999983
LACC1	158.824	0.13984	0.0824551	1.69596	0.089894	0.999983
DGKK	26.5816	-0.465428	0.274442	-1.6959	0.089904	0.999983
LRRC26	0.397822	-0.959961	0.566055	-1.69588	0.0899086	0.999983
KRT8	2.3973	0.470457	0.277476	1.69549	0.0899828	0.999983
HLA-J	23.8195	-0.393149	0.231889	-1.69542	0.0899967	0.999983
C9orf66	69.1853	0.23233	0.137086	1.69477	0.0901182	0.999983
SCMH1	172.672	-0.0941441	0.0555559	-1.69458	0.0901545	0.999983
CD33	321.926	0.136523	0.0805849	1.69415	0.0902371	0.999983
RP5-1021I20.1	16.2073	-0.292024	0.17245	-1.69338	0.0903833	0.999983
PXDC1	18.5132	0.281622	0.166363	1.69282	0.0904906	0.999983
CEACAM19	4.93536	-0.490671	0.289933	-1.69236	0.0905778	0.999983
ANKRD24	6.65858	0.400454	0.236711	1.69174	0.090695	0.999983
LOC100996405	1.96151	-0.636898	0.376503	-1.69161	0.0907197	0.999983
ARHGEF10L	301.844	0.166828	0.09863	1.69145	0.0907507	0.999983
ATM	12791.5	-0.0757651	0.0448189	-1.69047	0.090938	0.999983
XRCC1	127.371	-0.107809	0.0637896	-1.69008	0.0910135	0.999983
LOC102723384	3.89089	-0.434781	0.257281	-1.68991	0.0910455	0.999983
FLJ33360	0.990761	-0.630426	0.373082	-1.68978	0.0910704	0.999983
SNORA74A	121.753	0.187505	0.110981	1.68953	0.0911186	0.999983
LPPR3	0.626052	0.918056	0.54365	1.68869	0.0912789	0.999983
PLIN3	1012.37	0.163854	0.0970532	1.6883	0.0913545	0.999983
TRPC3	7.59789	0.542934	0.321689	1.68776	0.0914569	0.999983
ARPC1B	7845.88	0.112788	0.0668295	1.68769	0.0914704	0.999983
CDS2	2585.98	0.0922794	0.0546886	1.68736	0.0915338	0.999983
CAPN14	10.8971	-0.255355	0.151335	-1.68735	0.0915368	0.999983
SLC24A3	72.7421	0.187894	0.111468	1.68564	0.0918656	0.999983
RP5-1103G7.4	8.95531	-0.228211	0.135405	-1.68539	0.0919134	0.999983
CLEC2D	2759.92	-0.129108	0.076619	-1.68507	0.0919753	0.999983
LOC101929512	2.52448	0.481992	0.286046	1.68502	0.0919853	0.999983
TGFBI	1606.77	0.151367	0.0898421	1.68481	0.0920255	0.999983
CCDC84	211.879	-0.0909095	0.0539637	-1.68464	0.0920573	0.999983
ZNF526	45.2125	0.160187	0.0951331	1.68382	0.0922158	0.999983
DNASE1L1	508.868	0.133488	0.0793208	1.68289	0.0923972	0.999983
LOC102723874	1.14629	-0.569199	0.338235	-1.68285	0.0924047	0.999983
CNST	1687.93	0.114294	0.0679296	1.68253	0.0924654	0.999983
AGTRAP	486.934	0.177162	0.1053	1.68245	0.0924812	0.999983
CPM	114.106	0.257589	0.153114	1.68234	0.0925029	0.999983
HSD11B1L	8.2296	0.254208	0.151121	1.68215	0.0925399	0.999983
SNORA63	1252.5	0.194614	0.115703	1.68202	0.0925645	0.999983
LOC102724060	16.9294	0.232648	0.138364	1.68142	0.0926818	0.999983
COIL	251.222	-0.0833214	0.0495641	-1.68108	0.0927467	0.999983
ALOX15	72.6374	-0.552646	0.328832	-1.68063	0.0928341	0.999983
NPTN-IT1	3.42644	-0.420924	0.250463	-1.68058	0.0928438	0.999983
CYB5A	81.5122	0.149287	0.0888402	1.6804	0.092879	0.999983
DTX1	12.6537	-0.331516	0.197316	-1.68013	0.0929324	0.999983
MIR5690	20.3683	-0.601946	0.358296	-1.68002	0.0929529	0.999983
MED23	1686.95	-0.0532857	0.0317184	-1.67996	0.0929649	0.999983
BRI3BP	104.887	-0.107621	0.0640676	-1.67981	0.0929944	0.999983
FAF1	470.076	-0.0668223	0.0397804	-1.67978	0.0929999	0.999983
SLC6A12	57.5955	0.232591	0.138513	1.6792	0.0931129	0.999983
PIK3IP1	1974.61	-0.146593	0.0873211	-1.67878	0.0931954	0.999983
LOC101929758	42.3118	-0.160979	0.0959055	-1.67852	0.0932463	0.999983
HDHD1	109.997	0.0965387	0.0575175	1.67842	0.0932648	0.999983
WFDC1	2.08174	0.598219	0.356567	1.67772	0.0934022	0.999983
CKAP2L	8.80429	0.27289	0.162656	1.67771	0.093403	0.999983
DOLPP1	83.5265	0.0992237	0.0591475	1.67756	0.0934324	0.999983
GDI2	3546	0.0932903	0.0556128	1.6775	0.0934456	0.999983
MIR3124	7.31198	-0.302814	0.180565	-1.67704	0.0935354	0.999983
MIR4734	1.16628	-0.599285	0.357353	-1.67701	0.0935403	0.999983
TPT1-AS1	78.0338	-0.109409	0.0652448	-1.67691	0.0935606	0.999983
PPP1R13L	4.27533	0.389632	0.232391	1.67663	0.0936157	0.999983
RRAS2	239.346	-0.205744	0.122716	-1.67658	0.0936242	0.999983
ANLN	47.2423	0.216729	0.129275	1.6765	0.0936403	0.999983
C16orf93	71.9224	0.133593	0.0796882	1.67645	0.0936505	0.999983
LOC100128108	10.2699	-0.221724	0.132282	-1.67615	0.0937079	0.999983
SH2D5	1.34361	-0.603994	0.36042	-1.6758	0.0937769	0.999983
NMB	15.551	0.209809	0.125213	1.67562	0.0938117	0.999983
FUT4	342.397	0.0986892	0.058901	1.67551	0.0938344	0.999983
TCHH	0.680481	0.853298	0.509304	1.67542	0.0938522	0.999983
TIMP1	479.172	0.158455	0.0945979	1.67504	0.0939271	0.999983
C9orf163	5.59259	-0.29414	0.175603	-1.67503	0.0939287	0.999983
FBLIM1	5.33015	0.899806	0.537216	1.67494	0.0939451	0.999983
GNG3	0.531877	0.908162	0.542254	1.67479	0.0939754	0.999983
SLC35D2	293.112	0.104923	0.062667	1.67429	0.0940729	0.999983
MXRA7	239.979	-0.360764	0.215481	-1.67423	0.0940858	0.999983
TMEM132A	1.11933	0.817884	0.488539	1.67414	0.0941024	0.999983
LOC102724805	8.13632	-0.253947	0.151711	-1.67389	0.0941526	0.999983
CCND1	18.0706	0.395787	0.236449	1.67388	0.0941547	0.999983
FOXP1	1725.25	-0.100733	0.0601949	-1.67345	0.094238	0.999983
SLC25A17	113.593	-0.0949707	0.0567533	-1.6734	0.0942494	0.999983
CYP2U1	160.712	-0.129216	0.0772239	-1.67327	0.0942741	0.999983
CYP4X1	2.01592	1.12971	0.675238	1.67305	0.094318	0.999983
ANKRD55	51.9147	-0.221967	0.132672	-1.67304	0.0943185	0.999983
LYL1	542.013	0.145429	0.086938	1.67279	0.094368	0.999983
SLC6A4	32.1759	0.249666	0.149257	1.67273	0.0943813	0.999983
SH2D1A	688.751	-0.183449	0.109672	-1.67271	0.0943853	0.999983
ZNF354B	126.765	-0.127164	0.0760323	-1.67249	0.0944269	0.999983
SLFN14	94.8716	0.213031	0.127393	1.67223	0.0944798	0.999983
[truncated: 22,710 more rows]

## Sheet: Table S4
Table S4: Transcriptomic data analyses comparing peripheral PBMCs of S vs. AS patients
gene	baseMean	log2FoldChange	lfcSE	stat	pvalue	padj
SLC16A14	28.19	-1.10846	0.1933	-5.73444	9.78364e-09	0.000183835
CHGB	3.51041	-1.69721	0.302649	-5.60783	2.04885e-08	0.000192489
LGMN	30.2903	-0.633897	0.120059	-5.27989	1.2926e-07	0.000535622
ERRFI1	22.9129	-0.640516	0.12137	-5.27737	1.31051e-07	0.000535622
LINC00202-1	4.90557	-1.09937	0.208928	-5.26196	1.42529e-07	0.000535622
PTMS	13.4316	-0.556999	0.107594	-5.17686	2.2565e-07	0.000628802
CD81	351.512	-0.324058	0.0626819	-5.16987	2.34253e-07	0.000628802
PHKG1	18.9974	-0.47255	0.0922587	-5.12201	3.02298e-07	0.000710023
CELSR2	21.0886	-0.499777	0.0982074	-5.089	3.59959e-07	0.000751515
DMPK	32.9236	-0.45131	0.0913281	-4.94163	7.74727e-07	0.00141086
AEBP1	28.7453	-0.912909	0.185207	-4.92914	8.25944e-07	0.00141086
PODXL	13.4133	-0.692702	0.141036	-4.91152	9.03744e-07	0.00141511
SOGA2	10.0605	-0.515158	0.106251	-4.84849	1.24406e-06	0.00179814
IGFBP4	21.5739	-0.642022	0.133133	-4.82243	1.41821e-06	0.00181939
SYNPO	6.49522	-1.06917	0.222292	-4.80974	1.51127e-06	0.00181939
COL5A3	23.624	-0.935946	0.195167	-4.79561	1.62182e-06	0.00181939
ATN1	23.0437	-0.533931	0.111407	-4.79263	1.64607e-06	0.00181939
B3GNT7	18.6453	-0.777213	0.163367	-4.75748	1.96025e-06	0.00204628
PRDM11	30.2678	-0.382535	0.0807308	-4.7384	2.15409e-06	0.00213028
COL6A1	16.2298	-0.750858	0.159258	-4.71474	2.42025e-06	0.00227382
LOC102724733	27.0865	-0.245348	0.0523172	-4.68962	2.73712e-06	0.00235107
TUBB2A	17.7869	-0.577482	0.123171	-4.68846	2.75271e-06	0.00235107
FBXO32	162.302	-0.307282	0.0659618	-4.65847	3.18562e-06	0.00260251
VARS	240.411	-0.236664	0.0509163	-4.6481	3.35e-06	0.00262277
PFAS	60.8539	-0.320635	0.069152	-4.63668	3.54057e-06	0.00266109
KCNJ14	3.39213	-0.630327	0.137539	-4.58288	4.58613e-06	0.00331436
MICAL3	141.806	-0.324536	0.0711542	-4.56102	5.09049e-06	0.0035377
FMNL3	205.419	-0.325793	0.071545	-4.55367	5.27171e-06	0.0035377
DDR2	19.1602	-0.649269	0.142849	-4.54513	5.49012e-06	0.00355722
GPSM1	23.1416	-0.374347	0.0826662	-4.52842	5.9427e-06	0.00367879
MTHFD1L	38.2579	-0.298083	0.0659366	-4.52074	6.16232e-06	0.00367879
CRIM1	159.406	-0.365507	0.0809246	-4.51663	6.28302e-06	0.00367879
PMP22	15.4691	-0.758473	0.168149	-4.51072	6.46088e-06	0.00367879
GUCY1B2	3.3784	1.63584	0.364304	4.49031	7.1118e-06	0.00385925
OSBPL7	98.8483	-0.315013	0.0702325	-4.48529	7.28162e-06	0.00385925
SORBS1	12.3076	-0.64265	0.143456	-4.47977	7.47227e-06	0.00385925
KIAA0125	188.513	-0.406833	0.0908886	-4.47617	7.59937e-06	0.00385925
ITPR3	365.847	-0.313323	0.0702117	-4.46256	8.09881e-06	0.00393024
PLTP	12.2691	-0.680291	0.152497	-4.46101	8.1575e-06	0.00393024
LOC100507336	0.690186	-1.29069	0.290803	-4.43836	9.06485e-06	NA
LOC100288846	27.8534	0.283212	0.0639689	4.42735	9.53986e-06	0.00429024
PRSS57	20.993	-0.628685	0.142214	-4.42069	9.83851e-06	0.00429024
MOCS1	4.15099	-0.817371	0.185101	-4.41582	1.00626e-05	0.00429024
AACS	90.5331	-0.173151	0.0392368	-4.41298	1.0196e-05	0.00429024
LOC101927864	1.58997	-0.849665	0.192545	-4.41282	1.02033e-05	0.00429024
TBC1D16	25.1892	-0.346869	0.0786318	-4.41131	1.02747e-05	0.00429024
SDC2	56.9497	-0.586174	0.133677	-4.38501	1.15983e-05	0.00462273
SPRY1	21.6323	-0.555028	0.126577	-4.38489	1.16042e-05	0.00462273
GRASP	52.6924	-0.348142	0.0794973	-4.37929	1.19066e-05	0.00462273
ZNF707	110.121	-0.176692	0.0403721	-4.37659	1.2055e-05	0.00462273
BMP1	41.9451	-0.267566	0.0613	-4.36485	1.27208e-05	0.00478047
ADARB1	200.347	-0.236532	0.0543838	-4.34932	1.36563e-05	0.00503142
RAPGEF5	11.0384	-0.662146	0.152728	-4.33545	1.45459e-05	0.00524416
PHRF1	669.127	-0.138352	0.031939	-4.33176	1.47919e-05	0.00524416
JADE2	633.138	-0.206158	0.0478035	-4.31261	1.6134e-05	0.00561404
CNN3	16.7487	-0.591607	0.13737	-4.30668	1.65723e-05	0.00566171
CCND1	15.4076	-0.620462	0.144701	-4.28788	1.80385e-05	0.00602899
PMEPA1	28.0193	-0.432284	0.100887	-4.28482	1.82891e-05	0.00602899
MYO1D	63.6076	-0.42278	0.0989343	-4.27335	1.92561e-05	0.0060609
OSBP	755.014	-0.0769335	0.0180097	-4.27178	1.93921e-05	0.0060609
SPOCK2	1692.16	-0.253559	0.0593808	-4.27005	1.95429e-05	0.0060609
ZFPM1	26.9702	-0.348944	0.0817967	-4.26599	1.99014e-05	0.0060609
HYOU1	399.589	-0.217795	0.0510702	-4.26462	2.0024e-05	0.0060609
AP1B1	457.857	-0.199968	0.0469262	-4.26133	2.03213e-05	0.0060609
CLSTN1	368.621	-0.250243	0.0588056	-4.25543	2.08652e-05	0.00609431
SV2A	8.53311	-0.466365	0.109713	-4.25077	2.13037e-05	0.00609431
SUPT5H	619.599	-0.16034	0.0377466	-4.24778	2.15898e-05	0.00609431
RUNX3	252.105	-0.424242	0.099908	-4.24632	2.17306e-05	0.00609431
ZNF395	105.717	-0.300855	0.0710457	-4.23467	2.28888e-05	0.00629346
MYRF	5.43064	-0.8667	0.204923	-4.22939	2.34321e-05	0.00629346
TNS1	54.6296	-0.555898	0.131441	-4.22927	2.34456e-05	0.00629346
ZNF219	29.2187	-0.270549	0.0642013	-4.21407	2.50805e-05	0.00659643
LOXL2	14.2454	-0.458073	0.108746	-4.21232	2.52764e-05	0.00659643
TRAF3IP1	70.5765	-0.195933	0.0465563	-4.20852	2.57047e-05	0.00661632
CACNA2D2	36.3347	-0.555589	0.132703	-4.18672	2.83014e-05	0.00718625
TIE1	5.49242	-0.647118	0.155116	-4.17183	3.02166e-05	0.00757026
XAB2	320.019	-0.174571	0.0419156	-4.16482	3.11596e-05	0.00770381
RNF187	134.802	-0.22872	0.0550569	-4.15424	3.26365e-05	0.00796416
RPTOR	153.041	-0.309347	0.0745676	-4.14854	3.34597e-05	0.00806036
FOXK1	249.324	-0.331573	0.0799954	-4.1449	3.39966e-05	0.00808603
PODN	8.72188	-0.633059	0.153052	-4.13623	3.53057e-05	0.0082162
NFATC1	86.6237	-0.319597	0.0772812	-4.1355	3.54184e-05	0.0082162
BRD1	480.201	-0.173984	0.0421117	-4.13149	3.60418e-05	0.00825885
EVI5L	62.8933	-0.200432	0.048553	-4.12811	3.65761e-05	0.00828031
SPG7	777.841	-0.115563	0.0280721	-4.11663	3.84455e-05	0.00847404
MYBPC2	1.80607	-0.835134	0.202892	-4.11615	3.85257e-05	0.00847404
2024-09-09	1676.44	-0.184978	0.0449566	-4.1146	3.87849e-05	0.00847404
NRBP2	77.2972	-0.212133	0.0517184	-4.1017	4.10132e-05	0.00885792
N4BP3	25.4226	-0.429621	0.105058	-4.08939	4.32513e-05	0.00906987
SDK2	14.4746	-0.612577	0.149804	-4.08919	4.32882e-05	0.00906987
BAHCC1	12.3411	-0.540909	0.132305	-4.08836	4.34427e-05	0.00906987
KIAA0195	99.368	-0.311891	0.0763748	-4.08369	4.43264e-05	0.00909383
TGFBRAP1	268.419	-0.149161	0.0365354	-4.08265	4.45254e-05	0.00909383
GTF2H2C	166.313	0.195304	0.047872	4.07971	4.50928e-05	0.00911068
SEC14L2	33.4156	-0.342478	0.0840379	-4.07528	4.59582e-05	0.00916701
BHLHE40	481.878	-0.226578	0.0556248	-4.07332	4.63473e-05	0.00916701
SH3PXD2A	57.6312	-0.379502	0.0934677	-4.06025	4.9021e-05	0.00959484
MEGF8	72.2664	-0.275544	0.0679187	-4.05697	4.97137e-05	0.00963011
TAGLN	67.8087	-0.538464	0.13287	-4.05255	5.06628e-05	0.00971382
IPO4	105.11	-0.207375	0.0512251	-4.0483	5.15901e-05	0.0097917
SLC41A2	49.7849	-0.28711	0.0709983	-4.0439	5.25683e-05	0.00987759
WFS1	6.10231	-0.496217	0.12283	-4.03987	5.34806e-05	0.00993847
LOC101929719	4.62509	-0.55521	0.137549	-4.03646	5.42631e-05	0.00993847
PEG10	7.77038	-0.584674	0.144936	-4.03402	5.48305e-05	0.00993847
NPTXR	6.05566	-0.589264	0.146174	-4.03125	5.54803e-05	0.00993847
RASD1	7.84651	-0.526998	0.130736	-4.03101	5.5537e-05	0.00993847
NAV1	41.5931	-0.450521	0.111827	-4.02873	5.60799e-05	0.00994096
PCSK9	1.50296	-1.95908	0.488484	-4.01054	6.05807e-05	0.0105567
PPRC1	52.3761	-0.337707	0.084235	-4.00911	6.09487e-05	0.0105567
ZC3H7B	277.529	-0.166354	0.0415212	-4.00648	6.16312e-05	0.0105567
NUSAP1	149.008	0.247837	0.0619212	4.00247	6.26857e-05	0.0105567
CTPS1	168.631	-0.143333	0.0358116	-4.00243	6.2696e-05	0.0105567
RP11-305E17.6	32.5046	0.299049	0.0747331	4.00157	6.29244e-05	0.0105567
ZFYVE28	106.93	-0.26041	0.0651214	-3.99884	6.36543e-05	0.0105722
PGRMC2	198.214	-0.121727	0.0304551	-3.99692	6.41729e-05	0.0105722
SPIN1	291.932	-0.139503	0.0349494	-3.99158	6.56349e-05	0.0105722
FASN	55.7281	-0.418136	0.104855	-3.98774	6.67059e-05	0.0105722
UBE2O	145.827	-0.275581	0.0691094	-3.98761	6.67419e-05	0.0105722
RGPD5	1.06946	-0.802585	0.201307	-3.98687	6.6952e-05	0.0105722
SLC9A3R2	2.89158	-0.741941	0.186097	-3.98685	6.69555e-05	0.0105722
TNXB	10.1448	-0.575663	0.144515	-3.98341	6.79337e-05	0.0105877
ZNF618	20.6786	-0.43972	0.110412	-3.98255	6.81806e-05	0.0105877
LRRC16B	16.9649	-0.441566	0.110996	-3.97822	6.94319e-05	0.0106109
KIAA1671	23.5161	-0.571912	0.143764	-3.97813	6.94596e-05	0.0106109
ITGA3	27.9858	-0.369077	0.0928988	-3.97289	7.10061e-05	0.01065
EPN2	55.2022	-0.346106	0.0871446	-3.97163	7.13819e-05	0.01065
CELSR1	34.5184	-0.53948	0.135865	-3.97072	7.16571e-05	0.01065
SCRIB	196.894	-0.287681	0.0724705	-3.96964	7.19828e-05	0.01065
MAGED1	60.7243	-0.254899	0.064274	-3.96583	7.31424e-05	0.0107371
TRIM28	377.379	-0.224601	0.0567473	-3.95792	7.56049e-05	0.0110125
DAG1	76.7995	-0.278946	0.0705227	-3.95541	7.64046e-05	0.0110415
SLC7A1	89.012	-0.289232	0.0731563	-3.95361	7.69793e-05	0.0110415
ACO2	369.39	-0.154597	0.0391538	-3.94844	7.86626e-05	0.0111975
PALLD	102.25	-0.388521	0.0985654	-3.94175	8.08878e-05	0.0114277
LOC100129637	27.8271	-0.423802	0.107614	-3.93818	8.21021e-05	0.0114716
CTBP1-AS2	52.7871	-0.245202	0.0623025	-3.93567	8.29642e-05	0.0114716
AGAP1	77.1728	-0.470874	0.119648	-3.93548	8.30301e-05	0.0114716
CCDC120	5.189	-0.545207	0.138672	-3.93163	8.43703e-05	0.0115014
PDE4A	29.478	-0.44945	0.114325	-3.93135	8.44703e-05	0.0115014
TPRN	28.0383	-0.267564	0.0681607	-3.92548	8.65559e-05	0.0116093
SNORA13	13.317	0.422511	0.107634	3.92543	8.65739e-05	0.0116093
SCART1	53.181	-0.361835	0.0922582	-3.92198	8.78237e-05	0.0116093
ETS1	5016.2	-0.181879	0.0463826	-3.92127	8.80848e-05	0.0116093
PAX5	108.626	-0.4932	0.125799	-3.92054	8.83518e-05	0.0116093
EEF2K	143.414	-0.237283	0.0606987	-3.9092	9.26014e-05	0.0119773
TRIM17	2.33838	-0.656475	0.167985	-3.90793	9.30904e-05	0.0119773
HS6ST1	100.904	-0.207516	0.0531112	-3.9072	9.33726e-05	0.0119773
FCER1G	2610.34	0.23134	0.0592424	3.90498	9.42327e-05	0.0119773
PLXNB1	10.4416	-0.409536	0.104883	-3.90471	9.43394e-05	0.0119773
PAPLN	16.2769	-0.381574	0.0977963	-3.90172	9.55117e-05	0.0120447
CCDC116	1.61148	-0.734338	0.188319	-3.89943	9.6419e-05	0.0120781
FAM200B	828.596	0.21641	0.0556457	3.88907	0.000100631	0.0125222
PLD4	85.6439	-0.296251	0.0762388	-3.88583	0.00010198	0.0126067
QSOX2	121.566	-0.209801	0.0540267	-3.88328	0.000103057	0.0126209
AHDC1	20.2018	-0.46477	0.119713	-3.88238	0.000103439	0.0126209
PKN1	577.824	-0.205186	0.0528828	-3.88001	0.000104451	0.0126622
SGCD	20.7757	-0.722047	0.186359	-3.87448	0.000106851	0.0127517
NELFA	91.8719	-0.15707	0.0405435	-3.87412	0.000107011	0.0127517
ENG	17.0748	-0.576554	0.148841	-3.87363	0.000107225	0.0127517
PALD1	9.91995	-0.435379	0.112475	-3.87088	0.000108443	0.0127762
TPD52L1	2.19212	-0.918974	0.237455	-3.8701	0.000108791	0.0127762
PPFIBP1	34	-0.373699	0.0968	-3.86053	0.000113142	0.0132046
RP11-60I3.5	2.36657	0.60866	0.157768	3.85794	0.000114346	0.0132161
KDM2B	299.255	-0.170003	0.0440808	-3.85663	0.000114961	0.0132161
GNA12	100.091	-0.247827	0.064285	-3.85512	0.000115672	0.0132161
MUM1	171.793	-0.131365	0.0341091	-3.85131	0.000117488	0.0132161
EFNB2	7.8923	-0.496271	0.128943	-3.84876	0.000118717	0.0132161
LPHN1	29.7936	-0.398365	0.103525	-3.84802	0.000119076	0.0132161
ABHD15	284.625	-0.171529	0.0445767	-3.84795	0.000119111	0.0132161
RCBTB2	1862.32	0.141724	0.0368396	3.84706	0.000119545	0.0132161
DIXDC1	40.6523	-0.368376	0.0957567	-3.847	0.000119571	0.0132161
LAMA5	11.9234	-0.632586	0.164545	-3.84447	0.000120815	0.0132755
NCS1	1.54591	-1.02118	0.265917	-3.84023	0.000122918	0.013428
C9orf72	3891.76	0.203803	0.0531062	3.83765	0.000124217	0.0134916
HIP1R	509.493	-0.231066	0.060236	-3.836	0.000125053	0.0135043
MYO1B	36.612	-0.465439	0.121588	-3.82801	0.000129185	0.0138708
SSBP3-AS1	1.0499	-1.00144	0.261789	-3.82537	0.000130574	0.0139402
NLGN2	2.27205	-0.908899	0.237837	-3.82152	0.00013263	0.0140357
PLXNA1	49.6155	-0.325472	0.0851819	-3.82091	0.000132962	0.0140357
MED26	90.3493	-0.166801	0.0436948	-3.81741	0.000134861	0.0140366
ABLIM2	13.7617	-0.334415	0.0876118	-3.817	0.000135082	0.0140366
CCDC18	465.308	0.161181	0.0422435	3.81551	0.000135902	0.0140366
DCLK2	6.64862	-0.556248	0.14579	-3.81541	0.000135958	0.0140366
SETD1A	47.439	-0.362997	0.0952114	-3.81254	0.000137545	0.0141228
UBA3	2018.79	0.145491	0.0381824	3.81043	0.000138728	0.0141668
TGIF2	185.942	-0.166985	0.0439503	-3.79941	0.000145042	0.0147315
FRK	3.65348	-0.6245	0.164737	-3.79088	0.000150113	0.0151646
CD5	297.37	-0.291418	0.0769798	-3.78565	0.000153309	0.0154047
PABPC4	562.34	-0.137933	0.0364658	-3.78255	0.000155233	0.0154691
BCL7A	42.4404	-0.336084	0.0888731	-3.78162	0.000155812	0.0154691
NTN4	20.1079	-0.579413	0.153257	-3.78065	0.00015642	0.0154691
SSBP3	182.959	-0.191158	0.0506294	-3.77564	0.000159599	0.0157009
CUL7	108.021	-0.171705	0.0455075	-3.77312	0.00016122	0.0157777
NXF3	4.11031	0.970715	0.257405	3.77116	0.00016249	0.0158196
SKA3	177.892	0.284133	0.0753959	3.76855	0.0001642	0.0159037
ZNF267	3452.72	0.216166	0.0573942	3.76634	0.000165659	0.0159627
SMARCA4	416.146	-0.174634	0.0464173	-3.76226	0.000168384	0.0160886
CORO2B	2.1773	-0.89524	0.23798	-3.76182	0.000168678	0.0160886
CAMK2N1	4.08371	-0.593371	0.157837	-3.75938	0.000170336	0.0161546
ZNF777	18.7068	-0.351498	0.0935263	-3.75827	0.00017109	0.0161546
CHPF	21.0502	-0.35031	0.0932559	-3.75643	0.000172352	0.0161925
LRRC17	6.04398	-0.553823	0.147573	-3.75288	0.000174814	0.0163421
NWD1	2.82217	-0.624681	0.166533	-3.7511	0.000176061	0.0163771
P2RY8	819.338	-0.173678	0.0463207	-3.74948	0.000177204	0.0164023
USP11	108.226	-0.221603	0.0591879	-3.74406	0.000181074	0.0166564
RNF26	23.569	-0.346535	0.0925782	-3.74316	0.000181722	0.0166564
RBM39	10338.7	0.111735	0.0298715	3.74054	0.000183627	0.0167493
PDGFRB	51.2787	-0.50147	0.134212	-3.73641	0.000186663	0.0169162
RASAL2	22.6345	-0.457199	0.122389	-3.73561	0.000187257	0.0169162
NOL6	119.933	-0.2092	0.0560384	-3.73315	0.000189104	0.0170012
TNFRSF13C	16.5521	-0.480701	0.128832	-3.73123	0.000190545	0.0170493
BEND3	13.0712	-0.334607	0.0897341	-3.72887	0.000192337	0.017128
BCL9L	142.968	-0.398379	0.106947	-3.72503	0.000195296	0.0173095
SOGA1	74.7699	-0.333932	0.0897232	-3.72181	0.000197804	0.0174188
NUMA1	2552.33	-0.117976	0.031705	-3.72107	0.000198383	0.0174188
MAF	442.83	-0.214275	0.0576371	-3.71765	0.000201084	0.0174937
VWF	43.0446	-0.506635	0.136279	-3.71763	0.000201099	0.0174937
RBM20	2.84117	-0.78271	0.211319	-3.70393	0.000212286	0.0183818
SLC39A14	67.5052	-0.2313	0.0625378	-3.69856	0.000216827	0.0186881
SLC7A8	6.65317	-0.629882	0.170358	-3.69741	0.000217812	0.0186881
RAB11FIP3	143.154	-0.175647	0.0475248	-3.6959	0.000219109	0.0187001
CRAMP1L	142.509	-0.242841	0.0657226	-3.69494	0.000219943	0.0187001
USP36	167.996	-0.274669	0.0744042	-3.69157	0.00022287	0.0188165
SIPA1L3	98.281	-0.297379	0.0805671	-3.69107	0.000223314	0.0188165
GATA6	4.67179	-0.798333	0.216506	-3.68735	0.000226603	0.0190084
TESK1	49.1942	-0.2209	0.059943	-3.68517	0.000228551	0.0190865
NAP1L5	35.7314	-0.282973	0.0768356	-3.68284	0.000230653	0.0191724
AP2A2	306.466	-0.123861	0.0336417	-3.68177	0.00023162	0.0191724
PIGA	322.953	0.113649	0.0308775	3.68063	0.000232658	0.0191739
SF3B1	17649.1	0.118711	0.0323159	3.67346	0.000239287	0.019634
ZFHX2	3.00263	-0.640967	0.174657	-3.66987	0.000242676	0.019663
ABCD4	230.214	-0.107248	0.0292402	-3.66784	0.00024461	0.019663
RAI1	58.0531	-0.313325	0.0854317	-3.66756	0.000244881	0.019663
TTC28	24.3954	-0.407016	0.111003	-3.66671	0.000245688	0.019663
DISP2	1.48897	-0.925279	0.252434	-3.66543	0.000246921	0.019663
MMP14	34.4121	-0.425744	0.116179	-3.66455	0.000247772	0.019663
MLLT6	697.061	-0.27172	0.0741496	-3.66448	0.000247846	0.019663
PROM2	1.03285	-1.10231	0.300848	-3.66403	0.000248282	0.019663
PCF11	4207.09	0.105821	0.0288873	3.66323	0.000249057	0.019663
IL2RB	168.338	-0.421963	0.115229	-3.66194	0.00025031	0.0196792
CACTIN	224.377	-0.156942	0.0428786	-3.66014	0.000252079	0.0197357
PLEC	3903.08	-0.26139	0.0714413	-3.65881	0.00025339	0.019756
DPP9	278.77	-0.173339	0.0474341	-3.65432	0.000257867	0.020022
SOX13	19.2176	-0.365089	0.0999659	-3.65214	0.000260066	0.0200816
DOCK6	4.04355	-0.689752	0.18894	-3.65065	0.000261579	0.0200816
SLC16A6	749.347	0.143732	0.0393745	3.65039	0.000261841	0.0200816
IHH	0.710607	-1.02538	0.281428	-3.64349	0.000268961	NA
LRIG1	496.341	-0.188375	0.0517363	-3.64107	0.00027151	0.0207048
SPON2	202.324	-0.438234	0.120418	-3.63926	0.00027342	0.0207048
METRNL	985.726	-0.27747	0.0762508	-3.63891	0.000273794	0.0207048
SBF1	859.443	-0.262225	0.0720721	-3.63837	0.000274374	0.0207048
RGS5	60.7197	-0.505858	0.139114	-3.63629	0.000276592	0.0207886
RASL10B	1.43325	-0.7442	0.204761	-3.63448	0.000278547	0.0208522
TSHZ1	132.029	-0.236121	0.0651068	-3.62667	0.000287097	0.0212445
RBFOX2	10.3439	-0.605754	0.167116	-3.62475	0.000289237	0.0212445
CHD5	4.32111	-0.620976	0.171378	-3.62343	0.000290726	0.0212445
HTRA1	24.8651	-0.628829	0.173598	-3.62232	0.000291968	0.0212445
AP5M1	1061.83	0.0805802	0.0222602	3.61992	0.00029469	0.0212445
SMAD7	79.8831	-0.272834	0.0754175	-3.61765	0.000297289	0.0212445
PIK3C2B	91.9052	-0.294937	0.0815499	-3.61665	0.000298446	0.0212445
RNF146	1355.71	0.142623	0.039436	3.61657	0.000298532	0.0212445
CCNL1	6171.25	0.147783	0.0408642	3.61643	0.000298695	0.0212445
ANKH	154.072	-0.238983	0.0660951	-3.61574	0.000299496	0.0212445
DNA2	161.844	0.121401	0.033582	3.61508	0.000300257	0.0212445
SLC4A11	0.978303	-1.10885	0.306752	-3.6148	0.000300581	0.0212445
INTS1	383.28	-0.240092	0.0664371	-3.61382	0.000301722	0.0212445
TBL3	137.36	-0.169306	0.0468579	-3.61318	0.000302459	0.0212445
GPR176	3.50858	-0.81795	0.226392	-3.61297	0.000302704	0.0212445
ANKRD13B	3.36059	-0.584194	0.161696	-3.61291	0.000302776	0.0212445
RASAL3	542.895	-0.209255	0.0579218	-3.61271	0.000303009	0.0212445
PRKCSH	508.168	-0.145246	0.040225	-3.61084	0.000305208	0.0213122
BRF1	215.22	-0.146572	0.0406088	-3.60936	0.000306959	0.0213122
GPC1	2.38353	-0.728821	0.201945	-3.609	0.000307376	0.0213122
JAG2	11.8183	-0.395872	0.10977	-3.60638	0.0003105	0.0214496
LCNL1	2.74183	-0.683441	0.189629	-3.6041	0.000313234	0.0215592
FCER2	24.3998	-0.477842	0.132657	-3.60208	0.000315681	0.0216483
PNISR	4897.92	0.131276	0.0364818	3.5984	0.000320176	0.021854
ECM1	3.45485	-0.615217	0.171002	-3.59773	0.000321006	0.021854
DUSP8	3.51929	-0.617484	0.171716	-3.59595	0.00032321	0.0219246
ZBTB4	382.614	-0.192961	0.0536792	-3.59471	0.000324753	0.02195
SDS	3.18896	-0.627654	0.174672	-3.59334	0.000326472	0.0219871
KHSRP	207.015	-0.237659	0.0661988	-3.59008	0.000330574	0.0221765
PTPRS	48.2893	-0.417017	0.116185	-3.58924	0.000331645	0.0221765
PLOD3	181.792	-0.149136	0.0415791	-3.5868	0.000334765	0.0223058
MKRN2	354.092	-0.0688418	0.0192048	-3.58462	0.00033757	0.0223698
MINK1	207.524	-0.352905	0.0984611	-3.58421	0.000338106	0.0223698
NF2	254.289	-0.168501	0.0470496	-3.58136	0.000341815	0.0225358
CARD17	49.5224	0.415949	0.116279	3.57716	0.000347353	0.0227293
SH3BP4	19.7304	-0.309251	0.0864665	-3.57654	0.000348173	0.0227293
CCDC93	1596.48	0.077808	0.021756	3.57638	0.000348379	0.0227293
S100B	75.0584	-0.881329	0.246509	-3.57524	0.000349909	0.0227501
LRP5	9.58503	-0.418016	0.117047	-3.57135	0.000355152	0.0230114
RAB11FIP5	46.1006	-0.370008	0.103768	-3.56571	0.000362877	0.0234311
LRFN2	6.0624	-0.625217	0.175825	-3.5559	0.000376691	0.0242398
PTCH1	80.3703	-0.364267	0.102536	-3.55258	0.000381467	0.0243284
PAN3-AS1	93.5776	0.177496	0.0499668	3.55228	0.000381912	0.0243284
SPTAN1	1477.31	-0.215015	0.0605495	-3.55106	0.000383677	0.0243284
ARHGAP20	5.49478	-0.542782	0.152853	-3.55101	0.000383753	0.0243284
ZXDB	71.0568	-0.218843	0.0616376	-3.55047	0.000384542	0.0243284
RNF152	7.12958	-0.594506	0.167507	-3.54913	0.000386505	0.0243706
DUSP2	459.748	-0.48725	0.137368	-3.54705	0.000389568	0.0244815
BACE2	105.14	-0.362937	0.102385	-3.54481	0.000392903	0.0245986
LINC00999	4.43882	-0.507576	0.14322	-3.54404	0.000394048	0.0245986
GTF2I	422.834	-0.100091	0.0283015	-3.53659	0.000405325	0.0252187
MAP3K1	9385.48	0.116483	0.0329674	3.53327	0.000410449	0.0252291
MMEL1	10.9728	-0.421071	0.119183	-3.53297	0.000410925	0.0252291
L1CAM	1.38536	-0.900304	0.254856	-3.53261	0.000411484	0.0252291
FCGR2C	549.541	0.304371	0.0861686	3.53228	0.000411994	0.0252291
SBK1	30.381	-0.403072	0.114116	-3.53213	0.000412233	0.0252291
CR2	64.058	-0.36665	0.103838	-3.531	0.000413998	0.0252291
MFGE8	23.7322	-0.405638	0.114898	-3.53043	0.000414891	0.0252291
TRAPPC6B	839.523	0.117428	0.0333013	3.52622	0.000421529	0.0255501
HTR3A	1.73508	-0.678098	0.192382	-3.52474	0.000423901	0.0256112
IGSF8	90.3277	-0.20502	0.0584012	-3.51055	0.00044718	0.0268716
SLC9A5	1.71903	-0.696293	0.198358	-3.51029	0.000447622	0.0268716
LINC00494	13.0009	-0.449955	0.128248	-3.50846	0.00045071	0.0269312
KLHL13	13.5384	-0.330906	0.0943288	-3.508	0.000451481	0.0269312
ZNRF3	8.77089	-0.387224	0.110455	-3.50572	0.000455367	0.0270338
WSB1	4466.02	0.167558	0.0478076	3.50484	0.000456885	0.0270338
CLEC1B	206.166	0.418485	0.119415	3.50447	0.000457517	0.0270338
POMGNT2	39.6244	-0.178322	0.050918	-3.50215	0.000461524	0.0271613
CHRNA5	10.0031	0.381118	0.108843	3.50155	0.000462567	0.0271613
JOSD1	1066.31	-0.176173	0.0503393	-3.49971	0.000465759	0.0272636
HIST1H2BB	167.707	0.266693	0.0762374	3.49819	0.00046843	0.0273348
CNTLN	307.19	0.19687	0.056314	3.49593	0.000472408	0.0274816
DMWD	38.4311	-0.266557	0.0762833	-3.4943	0.000475303	0.0274929
GPR114	145.223	-0.294743	0.0843702	-3.49345	0.000476831	0.0274929
NIPAL4	1.84583	-0.718467	0.205722	-3.49242	0.000478661	0.0274929
AMH	3.36503	-0.55761	0.159663	-3.49241	0.000478674	0.0274929
KDELC2	109.19	-0.186889	0.0535348	-3.49097	0.00048127	0.0274929
PTPRG	12.7138	-0.654095	0.187403	-3.49032	0.000482445	0.0274929
ZBTB39	100.779	-0.170878	0.0489609	-3.4901	0.000482844	0.0274929
PTPRB	12.5645	-0.59727	0.171293	-3.48683	0.00048879	0.0277437
PHYHD1	5.73606	-0.440605	0.126426	-3.48508	0.000491986	0.0277437
RPAP1	58.5167	-0.241396	0.0692995	-3.48337	0.000495151	0.0277437
GOLGA8M	6.47698	-0.468904	0.134624	-3.48307	0.000495696	0.0277437
CTU2	59.1221	-0.206336	0.0592417	-3.48295	0.00049592	0.0277437
MAZ	192.087	-0.260118	0.0746856	-3.48285	0.000496109	0.0277437
SRRT	170.736	-0.230144	0.0661343	-3.47995	0.000501513	0.0277599
C1orf63	7229.89	0.140164	0.0402795	3.47979	0.000501803	0.0277599
CD7	51.2944	-0.327133	0.0940132	-3.47965	0.000502071	0.0277599
PRR12	54.3198	-0.403842	0.116062	-3.47952	0.000502307	0.0277599
ENPP1	6.73082	-0.537978	0.15489	-3.47329	0.000514125	0.0282528
FBRSL1	84.6999	-0.311811	0.0897754	-3.47323	0.000514233	0.0282528
DHX30	401.129	-0.129514	0.0373519	-3.4674	0.00052552	0.0287887
ARHGAP35	507.235	-0.168589	0.048642	-3.46592	0.000528423	0.0288636
CLUH	126.323	-0.218173	0.0629749	-3.46445	0.000531324	0.0289379
COL13A1	18.6401	-0.532679	0.153851	-3.4623	0.000535572	0.0290511
ADAM17	1383.38	0.152837	0.0441535	3.46148	0.000537209	0.0290511
MTFP1	84.8729	-0.224796	0.0649498	-3.46107	0.000538041	0.0290511
SCNN1D	30.7145	-0.259834	0.0751762	-3.45634	0.000547572	0.0294406
SORCS2	5.22237	-0.496603	0.143702	-3.45579	0.000548677	0.0294406
LMAN1L	1.19508	-0.808879	0.234107	-3.45517	0.000549954	0.0294406
TCF3	157.036	-0.200104	0.0579317	-3.45414	0.000552045	0.0294686
HCFC1	212.262	-0.362015	0.104911	-3.4507	0.000559139	0.0297148
NRP1	58.2226	-0.50455	0.146231	-3.45037	0.00055982	0.0297148
SDF4	507.509	-0.107692	0.0312384	-3.44743	0.000565956	0.0299486
VPS29	1215.91	0.108307	0.031423	3.44673	0.000567414	0.0299486
GTF3C1	666.916	-0.124934	0.036255	-3.44597	0.000569013	0.0299489
BCR	711.999	-0.158152	0.0459231	-3.44384	0.000573507	0.030017
ARMC9	3.75086	-0.579282	0.168232	-3.44336	0.000574534	0.030017
EVI2A	6831.94	0.225707	0.0655534	3.44309	0.0005751	0.030017
METTL1	16.7903	-0.231468	0.067246	-3.4421	0.00057722	0.0300442
SGCA	1.54321	-0.755093	0.219608	-3.43837	0.000585217	0.0303763
EDEM3	2568.18	0.10713	0.0311953	3.43417	0.000594382	0.0307153
SGMS1	981.159	0.116874	0.0340355	3.43388	0.000595017	0.0307153
TNFRSF21	14.7684	-0.409263	0.119256	-3.4318	0.000599596	0.0308098
TMEM220-AS1	2.29684	-0.564005	0.164397	-3.43074	0.000601929	0.0308098
RP11-629G13.1	1.24936	-0.822761	0.239845	-3.43038	0.000602731	0.0308098
ZMIZ1-AS1	3.301	-0.51821	0.151078	-3.43008	0.000603406	0.0308098
ADCY9	125.857	-0.237835	0.0693861	-3.4277	0.000608712	0.0308626
TICAM1	13.0444	-0.451941	0.131859	-3.42747	0.000609236	0.0308626
LETM1	325.1	-0.13369	0.0390061	-3.42741	0.000609369	0.0308626
MTRF1	306.783	0.10815	0.0315648	3.42629	0.000611887	0.0309069
SHB	16.9512	-0.303663	0.0886698	-3.42465	0.000615595	0.0310108
PHLDA1	53.5803	-0.273795	0.0799857	-3.42304	0.000619242	0.0310346
HIVEP3	62.726	-0.400803	0.117106	-3.42257	0.000620318	0.0310346
C17orf96	2.81261	-0.5168	0.151015	-3.42217	0.00062123	0.0310346
TWIST2	3.54563	-0.891134	0.260448	-3.42154	0.000622674	0.0310346
MPZ	91.243	0.202869	0.059342	3.41864	0.000629359	0.0312848
KIDINS220	4064.79	0.115277	0.0337573	3.41488	0.00063811	0.0316361
ROBO3	20.0841	-0.307586	0.0901304	-3.41268	0.000643272	0.0318081
RSRC2	1801.12	0.127214	0.0373543	3.40561	0.000660165	0.0325577
ZNF282	207.852	-0.11857	0.0348387	-3.40339	0.000665554	0.0327376
ZNF76	300.917	-0.115395	0.0339215	-3.40183	0.000669367	0.0328392
IL21R	243.627	-0.20979	0.0616887	-3.40078	0.000671928	0.032879
KANK2	7.01352	-0.606112	0.178385	-3.39777	0.000679367	0.0330757
ADAT3	10.3417	-0.327588	0.0964299	-3.39717	0.000680872	0.0330757
LACTB2	176.909	0.166686	0.0490684	3.39702	0.000681229	0.0330757
MTA1	108.76	-0.193851	0.0571134	-3.39415	0.000688426	0.0333325
DTX4	100.375	-0.289652	0.0853549	-3.3935	0.000690066	0.0333325
C4orf29	527.787	0.0996698	0.0293868	3.39165	0.000694735	0.0334528
IRAK1	501.331	-0.155508	0.0458576	-3.3911	0.000696118	0.0334528
AXIN1	543.402	-0.125632	0.0370659	-3.38943	0.000700381	0.0335718
CRELD2	214.726	-0.135066	0.0398739	-3.38733	0.000705772	0.0336869
TNPO1	4348.08	0.094603	0.0279352	3.38652	0.000707855	0.0336869
CCDC73	15.4073	0.36538	0.107898	3.38635	0.000708286	0.0336869
PGF	1.31524	-0.935596	0.276413	-3.38477	0.000712374	0.0336869
INTS8	1622.01	0.109394	0.0323222	3.38449	0.000713106	0.0336869
FAM81A	7.84294	-0.362375	0.107078	-3.3842	0.000713851	0.0336869
PLCH2	68.4568	-0.319934	0.0945596	-3.38341	0.000715909	0.0336869
MDC1	93.0206	-0.260219	0.0769208	-3.38295	0.000717125	0.0336869
SLC35B3	400.27	0.119154	0.0352313	3.38205	0.00071947	0.0337122
ZNF696	115.85	-0.162394	0.0480261	-3.38137	0.000721252	0.0337122
SCLT1	2435.38	0.163328	0.0483205	3.38009	0.000724628	0.033786
MAP4	264.608	-0.337511	0.0998891	-3.37886	0.000727869	0.0338531
USF2	386.139	-0.12593	0.0372794	-3.378	0.000730156	0.0338756
HEATR2	60.2034	-0.17454	0.0517403	-3.37339	0.000742475	0.0341243
FBXO10	23.8365	-0.288887	0.0856503	-3.37287	0.000743895	0.0341243
CLK1	7292.7	0.156458	0.0463908	3.37261	0.000744588	0.0341243
HIST1H3C	148.01	0.326601	0.0968757	3.37134	0.000748035	0.0341243
CCNF	48.826	-0.191857	0.0569085	-3.37133	0.000748056	0.0341243
MAP3K9	29.4769	-0.295752	0.0877296	-3.37117	0.00074849	0.0341243
TSPAN13	121.268	-0.261819	0.0776935	-3.36989	0.000751977	0.0341243
CLEC7A	7413.75	0.193623	0.0574622	3.36958	0.000752833	0.0341243
TENC1	2.45232	-0.83332	0.24732	-3.3694	0.000753316	0.0341243
TTLL11	37.0554	-0.171649	0.0509456	-3.36927	0.000753676	0.0341243
PHF20L1	4611.98	0.167875	0.0499066	3.36377	0.000768844	0.0347274
ZBTB46	18.7596	-0.275638	0.0819693	-3.3627	0.000771845	0.0347793
TNFRSF18	56.1032	-0.360501	0.107359	-3.3579	0.000785357	0.0352381
KRT18	29.1574	-0.311146	0.0926648	-3.35776	0.000785777	0.0352381
MS4A6A	3338.34	0.201373	0.0599907	3.35673	0.0007887	0.0352849
SLC38A10	1301.74	-0.153831	0.0458613	-3.35427	0.000795743	0.0353983
KIF7	4.1618	-0.582632	0.173728	-3.35371	0.000797362	0.0353983
TSEN54	292.584	-0.236935	0.0706558	-3.35338	0.000798319	0.0353983
ZDHHC6	775.929	0.0743906	0.0221848	3.35322	0.000798769	0.0353983
FAM76B	1150.48	0.111713	0.0333321	3.35152	0.000803701	0.0354827
LOC100996433	1.80444	-0.68997	0.205884	-3.35126	0.00080445	0.0354827
SLC7A5	30.8243	-0.318733	0.0954402	-3.33961	0.000838973	0.0368432
SLC14A1	75.7635	-0.307033	0.0919391	-3.33953	0.000839216	0.0368432
ATG4B	370.78	-0.120917	0.0362385	-3.33671	0.000847778	0.0371323
TMEM8B	17.0313	-0.29943	0.0897815	-3.3351	0.000852692	0.0372607
ZDHHC14	35.7982	-0.22437	0.0673187	-3.33295	0.000859289	0.0374618
RABL6	362.692	-0.131891	0.0395851	-3.33184	0.000862731	0.0375248
GAREML	8.23325	-0.349904	0.105085	-3.32974	0.000869284	0.0376202
EPAS1	58.4403	-0.37155	0.111597	-3.32939	0.000870363	0.0376202
CADM1	44.8375	-0.344059	0.103359	-3.32877	0.000872295	0.0376202
BTBD2	123.332	-0.181379	0.0544916	-3.32857	0.000872932	0.0376202
LINC01119	0.830171	-0.745801	0.224078	-3.3283	0.000873767	NA
POLG	1478.79	-0.125173	0.0376153	-3.32771	0.000875623	0.0376498
DKFZP434I0714	155.041	0.132761	0.0399216	3.32554	0.000882487	0.0378583
ALDH18A1	244.825	-0.141843	0.0426686	-3.32429	0.000886441	0.0379051
DPF3	9.07792	-0.389869	0.117292	-3.32392	0.000887612	0.0379051
EDC3	87.0785	-0.191327	0.0575939	-3.32199	0.000893777	0.0380818
CCND2	1113.39	-0.186584	0.0561925	-3.32044	0.000898766	0.0381338
FOXD2	8.74938	-0.348555	0.104975	-3.32035	0.000899057	0.0381338
PTPLAD2	2333.15	0.141046	0.0424952	3.3191	0.00090308	0.0382182
NAV2	8.74108	-0.490601	0.147896	-3.31721	0.000909212	0.0383123
AC096559.1	0.869539	-1.28881	0.388529	-3.31716	0.000909382	0.0383123
CAMSAP1	466.186	-0.0821072	0.024761	-3.31598	0.00091321	0.0383817
AVPI1	26.3527	-0.393963	0.118859	-3.31454	0.000917955	0.0383817
TAF1C	60.2426	-0.246044	0.0742435	-3.31401	0.000919676	0.0383817
HSP90AB1	1937.12	-0.121893	0.0367907	-3.31316	0.000922477	0.0383817
KRBA1	30.6185	-0.248933	0.0751396	-3.31294	0.000923209	0.0383817
VIPR2	6.7152	-0.447328	0.13505	-3.31231	0.000925289	0.0383817
TGFBR3L	1.67828	-0.662276	0.199944	-3.3123	0.000925328	0.0383817
TNKS1BP1	28.3925	-0.289041	0.0873387	-3.30942	0.000934888	0.0386928
PLEKHA6	4.03623	-0.550547	0.166412	-3.30834	0.00093851	0.0387574
TONSL	21.1353	-0.250221	0.0757122	-3.3049	0.000950098	0.0391499
FBXL5	13280.9	0.177786	0.053822	3.30322	0.000955819	0.0392994
FLG-AS1	1.63402	-0.786674	0.238322	-3.30088	0.000963806	0.0395115
RIMS3	29.3909	-0.288488	0.0874204	-3.30001	0.000966831	0.0395115
HTATSF1P2	587.496	0.365504	0.110786	3.2992	0.000969615	0.0395115
ARVCF	51.8149	-0.334699	0.101455	-3.29898	0.000970359	0.0395115
MCTP1	1961.39	0.183773	0.0557259	3.29779	0.000974483	0.0395115
LOC100289230	411.462	0.166435	0.0504727	3.29752	0.000975414	0.0395115
MYO5B	3.79834	-0.717987	0.21774	-3.29744	0.000975696	0.0395115
CASP4	7201.83	0.218799	0.0663734	3.29649	0.000979004	0.0395483
LOC100506113	5.41627	0.395862	0.120105	3.29597	0.000980815	0.0395483
PPP1R10	2194.36	0.159377	0.0483681	3.29509	0.000983907	0.0395621
THAP4	147.292	-0.108691	0.0329899	-3.29467	0.000985367	0.0395621
FAM189B	13.7465	-0.322689	0.09802	-3.29208	0.000994509	0.0398336
SCAMP5	4.72496	-0.495564	0.150556	-3.29155	0.00099637	0.0398336
TSNARE1	90.2697	-0.182041	0.0553465	-3.28911	0.00100506	0.039974
CARD11	529.101	-0.183775	0.0558848	-3.28845	0.00100739	0.039974
IQCA1	1.12287	-0.732948	0.222959	-3.28737	0.00101127	0.039974
MDH2	263.518	-0.109677	0.0333661	-3.28707	0.00101234	0.039974
PPP2R3A	12.6373	-0.36183	0.110087	-3.28676	0.00101347	0.039974
ACAP3	347.472	-0.199521	0.0607057	-3.28669	0.00101372	0.039974
LIMCH1	9.93376	-0.612521	0.186383	-3.28635	0.00101495	0.039974
ATP13A2	93.8757	-0.227636	0.0692784	-3.28581	0.0010169	0.039974
C1R	11.5995	-0.55464	0.16887	-3.28442	0.00102192	0.0400876
SLITRK5	3.45777	-0.55892	0.170292	-3.28212	0.0010303	0.040192
ZMIZ2	158.195	-0.250705	0.0763864	-3.28206	0.0010305	0.040192
CNBD2	1.42189	-0.684572	0.208663	-3.28075	0.00103532	0.040192
RNU1-27P	2.6869	0.911011	0.277711	3.28043	0.00103649	0.040192
EML3	339.036	-0.194288	0.059227	-3.2804	0.0010366	0.040192
GLI3	2.69345	-0.77126	0.235135	-3.28007	0.00103783	0.040192
SLTM	2877.2	0.10535	0.0321228	3.2796	0.00103956	0.040192
NMB	16.784	-0.231345	0.0705837	-3.2776	0.00104694	0.0403942
GRAMD4	631.382	-0.133394	0.0407215	-3.27575	0.00105381	0.0405357
LGR6	25.511	-0.40919	0.124926	-3.27545	0.00105492	0.0405357
NEURL4	379.051	-0.124902	0.0381583	-3.27326	0.00106313	0.0407389
PKD1	205.407	-0.295704	0.0903496	-3.27289	0.00106454	0.0407389
RP11-76N22.2	5.95126	0.439162	0.134227	3.27178	0.00106871	0.04079
MAGEE1	13.3325	-0.342414	0.104699	-3.27045	0.00107376	0.04079
SCARNA18	12.5632	0.334822	0.102379	3.27041	0.00107392	0.04079
SMPD1	101.286	-0.161305	0.0493251	-3.27024	0.00107456	0.04079
CASP1	5171.61	0.165511	0.0506226	3.26951	0.00107735	0.0408135
UGDH	181.436	-0.12746	0.0390092	-3.26744	0.00108525	0.0410297
DLEC1	39.7337	-0.207569	0.0635593	-3.26575	0.00109173	0.0411919
RASSF8	14.5068	-0.43535	0.133377	-3.26404	0.00109834	0.0413584
SLC30A4	96.3034	-0.172231	0.0527809	-3.26313	0.00110187	0.0414084
HS3ST1	7.30709	-0.463407	0.142106	-3.261	0.00111019	0.0415616
TLN2	13.5855	-0.352941	0.108232	-3.26096	0.00111037	0.0415616
MAP4K1	180.232	-0.203863	0.0625292	-3.26029	0.00111299	0.0415767
KLC2	39.2507	-0.224512	0.0688821	-3.25937	0.00111662	0.0416294
NFATC2	432.683	-0.280841	0.0862039	-3.25787	0.00112254	0.0417148
POLR3H	149.688	-0.145351	0.0446182	-3.25766	0.00112335	0.0417148
CLCF1	47.4453	-0.267844	0.0822434	-3.25672	0.00112707	0.0417704
UBE2D4	58.016	-0.146039	0.0448768	-3.25421	0.00113707	0.0419861
TJAP1	96.3239	-0.149154	0.0458365	-3.25404	0.00113778	0.0419861
NFYC-AS1	208.933	0.152944	0.0470143	3.25315	0.00114133	0.0419861
RASGRF1	3.00655	-1.16486	0.358086	-3.25303	0.00114183	0.0419861
DAB2IP	2.17622	-0.886523	0.272603	-3.25207	0.00114567	0.0420452
NCOR2	241.453	-0.249312	0.0766807	-3.2513	0.00114877	0.0420768
ARHGAP23	2.64605	-0.750204	0.230852	-3.24972	0.00115517	0.0421484
LRFN3	5.99156	-0.468952	0.144306	-3.24971	0.00115521	0.0421484
NOLC1	345.567	-0.111962	0.0344838	-3.2468	0.00116708	0.0423138
KCNIP2	14.5722	-0.301142	0.0927635	-3.24634	0.00116898	0.0423138
LEPREL2	15.4291	-0.327909	0.101044	-3.24521	0.00117365	0.0423138
ARMC5	46.2078	-0.202759	0.0625318	-3.2425	0.00118486	0.0423138
RLTPR	101.433	-0.257798	0.0795096	-3.24235	0.00118549	0.0423138
XRCC4	295.855	0.163472	0.0504197	3.24223	0.00118599	0.0423138
CDHR1	9.59517	-0.415076	0.128026	-3.24213	0.00118641	0.0423138
RCAN2	9.39696	-0.673058	0.207614	-3.24188	0.00118744	0.0423138
NOC4L	44.651	-0.176935	0.0545791	-3.24181	0.00118772	0.0423138
SLC39A11	210.728	-0.124522	0.0384123	-3.24172	0.00118811	0.0423138
XPO1	3571.28	0.0645444	0.0199132	3.24129	0.00118991	0.0423138
TPR	7924.47	0.110198	0.0339998	3.24114	0.00119053	0.0423138
CNIH3	2.41514	-0.538635	0.166195	-3.24098	0.00119121	0.0423138
SEPN1	45.0944	-0.336387	0.103796	-3.24086	0.00119169	0.0423138
TNRC6C	389.632	-0.214304	0.0661347	-3.24042	0.00119352	0.0423138
GNB1L	46.1301	-0.184689	0.0570212	-3.23895	0.00119972	0.0423265
ERGIC2	1107.49	0.144784	0.0447041	3.23873	0.00120063	0.0423265
TFEC	1198.46	0.232584	0.0718133	3.23873	0.00120064	0.0423265
INPP5B	779.263	-0.0982953	0.0303731	-3.23626	0.00121108	0.0426146
SERPINH1	65.1861	-0.213864	0.0661527	-3.23288	0.00122549	0.0429696
STX12	947.449	0.0908046	0.028092	3.2324	0.00122753	0.0429696
SUV39H1	68.866	-0.144468	0.0446953	-3.23229	0.00122803	0.0429696
EMILIN1	23.9676	-0.326487	0.101029	-3.23161	0.00123094	0.0429913
FADS3	59.2351	-0.199697	0.0618286	-3.22985	0.00123854	0.0431764
MAP10	124.505	0.180322	0.0558524	3.22855	0.00124419	0.0432931
ZNF337	323.473	-0.118118	0.0365997	-3.2273	0.00124966	0.0433519
BAHD1	170.044	-0.166734	0.0516667	-3.22711	0.00125049	0.0433519
SLMO1	2.02507	-0.591004	0.183274	-3.2247	0.00126105	0.0434839
DMD	16.5375	-0.601494	0.186541	-3.22446	0.00126211	0.0434839
RC3H2	1248.28	0.0709558	0.0220063	3.22433	0.00126266	0.0434839
C16orf71	1.98896	-0.595001	0.184546	-3.22413	0.00126356	0.0434839
EXOC1	1622.57	0.100187	0.0311339	3.21795	0.00129111	0.044351
NUAK1	32.0601	-0.523354	0.162684	-3.21699	0.00129542	0.0443619
POLQ	55.5388	0.181352	0.0563861	3.21625	0.00129879	0.0443619
EDC4	363.537	-0.177442	0.0551727	-3.21613	0.00129933	0.0443619
EPHX4	4.5702	-0.596947	0.18563	-3.21579	0.00130087	0.0443619
BSN	1.36063	-1.10538	0.34383	-3.21489	0.00130494	0.0444199
KLHL29	3.14594	-0.578467	0.179967	-3.21429	0.00130767	0.0444323
ARHGEF25	4.57591	-0.488003	0.15187	-3.21328	0.00131226	0.0445079
YJEFN3	7.53405	-0.361025	0.11241	-3.21169	0.00131957	0.0446753
GPR56	226.404	-0.375347	0.117009	-3.20784	0.00133736	0.0451961
PLXND1	287.817	-0.298269	0.0930125	-3.20676	0.0013424	0.0452094
STXBP5-AS1	68.4669	0.163381	0.0509494	3.20672	0.00134257	0.0452094
L3MBTL2	268.14	-0.103803	0.0323828	-3.20548	0.00134835	0.045323
CASKIN2	1.41396	-0.933565	0.291394	-3.20379	0.00135631	0.0454376
CYP11A1	1.99087	-0.646332	0.201744	-3.20373	0.0013566	0.0454376
C1orf86	113.725	-0.144046	0.0449865	-3.20198	0.00136486	0.0456329
HEG1	251.632	-0.270553	0.0845295	-3.2007	0.00137095	0.0457553
SNRNP25	95.3046	-0.15689	0.0490539	-3.19833	0.00138228	0.0460516
CD3EAP	11.3873	-0.283503	0.0886861	-3.1967	0.00139007	0.0462292
GID4	90.356	-0.132908	0.0416044	-3.19456	0.00140043	0.0464912
PLA2G4A	240.171	0.171697	0.0537944	3.19173	0.00141426	0.04679
HIST1H2BJ	507.482	0.178739	0.0560013	3.19169	0.00141441	0.04679
NPTX1	2.42327	-0.662135	0.207517	-3.19074	0.00141907	0.0467967
LOXL4	3.17823	-0.627874	0.196804	-3.19036	0.00142097	0.0467967
CCDC88C	1213.94	-0.151864	0.0476072	-3.18995	0.001423	0.0467967
ADAMTS14	3.04692	-0.604003	0.189365	-3.18963	0.00142457	0.0467967
LAMB2	49.155	-0.372751	0.116906	-3.18847	0.00143029	0.0468676
CSNK2A2	84.9087	-0.210931	0.0661705	-3.1877	0.00143411	0.0468676
LPCAT1	1426.46	-0.167066	0.052418	-3.18718	0.00143667	0.0468676
CALML4	356.141	0.154257	0.0483993	3.18717	0.00143671	0.0468676
LYPLAL1	403.679	0.133874	0.0420115	3.18659	0.00143959	0.0468802
ZMYM5	582.972	0.0759607	0.0238429	3.18588	0.00144313	0.0469143
CDH5	3.37099	-0.813126	0.25583	-3.17839	0.00148097	0.0479366
DHRS2	0.732252	-0.969273	0.304972	-3.17823	0.00148176	NA
TTC14	2323	0.122195	0.0384483	3.17815	0.00148216	0.0479366
SEZ6L	15.9572	-0.353172	0.111125	-3.17814	0.00148223	0.0479366
FAM213A	42.5778	-0.219176	0.0689925	-3.17681	0.00148905	0.0480045
LDOC1L	131.613	-0.206482	0.0649983	-3.17673	0.00148944	0.0480045
ARHGAP39	1.14181	-0.896232	0.282173	-3.17618	0.00149231	0.0480145
FOXK2	306.008	-0.0817434	0.0257418	-3.17551	0.00149572	0.048042
PKN3	9.08599	-0.413667	0.130317	-3.1743	0.00150198	0.0481609
EML2	312.67	-0.118265	0.0372695	-3.17325	0.00150744	0.0481876
ACOX3	152.277	-0.110557	0.0348415	-3.17315	0.00150795	0.0481876
CBX6	295.919	-0.231302	0.0729292	-3.1716	0.00151602	0.0482901
CROCCP2	212.894	-0.168721	0.0531983	-3.17155	0.0015163	0.0482901
FLNA	18817.5	-0.17801	0.0561372	-3.17097	0.00151929	0.0483035
BAG3	21.732	-0.259404	0.0818636	-3.16873	0.00153107	0.0484821
BCL11A	104.899	-0.275075	0.086826	-3.16812	0.00153427	0.0484821
NR4A3	9.76139	-0.530265	0.167379	-3.16804	0.00153469	0.0484821
FREM1	3.75925	-0.622035	0.196367	-3.16772	0.00153642	0.0484821
MIR3176	0.909033	-0.855589	0.270142	-3.16718	0.00153926	0.0484821
FEZ1	43.3736	-0.364439	0.115092	-3.1665	0.00154286	0.0484821
CMKLR1	247.156	-0.254637	0.0804278	-3.16603	0.00154534	0.0484821
SSRP1	423.08	-0.103154	0.0325823	-3.16597	0.00154569	0.0484821
PRRC2B	563.132	-0.267952	0.084658	-3.16511	0.00155022	0.0484821
PPP1R14C	3.53646	-0.574682	0.181573	-3.16502	0.00155071	0.0484821
FPGT	476.867	0.126067	0.0398459	3.16385	0.00155697	0.0485752
KRT5	9.21606	-0.50732	0.160367	-3.1635	0.00155885	0.0485752
ESYT1	1767.46	-0.14531	0.0459472	-3.16254	0.001564	0.048655
LSS	299.329	-0.186961	0.0591336	-3.16167	0.00156868	0.0487198
PAPSS1	1045.66	0.192063	0.0607778	3.16009	0.00157721	0.0489041
ANKRD52	147.666	-0.238562	0.0755318	-3.15843	0.00158621	0.0489822
RHOF	163.157	-0.15425	0.048839	-3.15833	0.00158677	0.0489822
PCDHGC3	4.30299	-0.670827	0.212455	-3.15751	0.00159123	0.0489822
DDX27	693.532	-0.0903487	0.0286225	-3.15656	0.0015964	0.0489822
RNF126	243.635	-0.161988	0.0513181	-3.15655	0.00159647	0.0489822
ZNF532	159.085	-0.230595	0.0730542	-3.15649	0.00159681	0.0489822
USP15	13513.3	0.181129	0.0573892	3.15616	0.00159864	0.0489822
PRF1	2914.15	-0.305094	0.0966892	-3.15541	0.00160273	0.0489822
BLZF1	494.642	0.110536	0.0350317	3.15532	0.0016032	0.0489822
CFLAR-AS1	4.42127	0.966963	0.306785	3.15193	0.00162196	0.0494436
SMPD4	92.266	-0.213107	0.0676213	-3.15148	0.00162448	0.0494436
NAA40	77.7477	-0.220087	0.0698431	-3.15117	0.00162619	0.0494436
SLC13A3	2.4179	-0.563389	0.178853	-3.15	0.00163268	0.0494437
NDRG4	1.41991	-0.955101	0.303228	-3.14977	0.00163397	0.0494437
CD79A	65.4596	-0.366057	0.116228	-3.14946	0.00163571	0.0494437
RANBP3	363.14	-0.0819505	0.0260228	-3.14918	0.00163731	0.0494437
DSTN	291.008	-0.15538	0.049353	-3.14834	0.00164201	0.0494437
RAB10	2846.82	0.0974151	0.0309426	3.14825	0.00164249	0.0494437
CLCN7	322.673	-0.220168	0.0699416	-3.14788	0.00164461	0.0494437
LOC100507656	8.26806	-0.312578	0.0993319	-3.14681	0.00165064	0.0495455
SKOR1	6.56877	-0.336084	0.106883	-3.14441	0.00166423	0.0498738
CBWD2	391.267	0.159467	0.0507271	3.14363	0.00166868	0.0499276
ECSCR-2	1.58683	-0.77744	0.247577	-3.1402	0.00168835	0.0504358
PLCD3	6.5217	-0.38289	0.121971	-3.13918	0.00169424	0.0504828
ERBB2	166.762	-0.307238	0.0978791	-3.13896	0.0016955	0.0504828
CCDC40	3.13045	-0.558481	0.177943	-3.13853	0.00169798	0.0504828
IGSF6	4727.67	0.22016	0.0702015	3.13612	0.00171201	0.0506993
LOC101926994	19.3184	0.276259	0.0881056	3.13554	0.00171537	0.0506993
NRP2	22.1319	-0.422754	0.13483	-3.13546	0.00171585	0.0506993
STIL	96.1509	0.148705	0.0474306	3.13521	0.00171729	0.0506993
IL6	2.88181	-0.62283	0.198672	-3.13496	0.00171876	0.0506993
MMP23B	8.77306	-0.370408	0.118182	-3.13422	0.00172314	0.0507489
KIAA1551	30404.7	0.19505	0.0622504	3.13331	0.00172847	0.0508262
TANK	2986.76	0.152786	0.0487711	3.13272	0.00173196	0.0508492
SUMO1P1	205.756	0.289811	0.0925345	3.13193	0.00173662	0.0508585
RAPH1	60.8479	-0.384398	0.122742	-3.13174	0.00173772	0.0508585
TATDN2	823.097	-0.106083	0.0338785	-3.13129	0.00174039	0.0508585
TMEM201	8.44428	-0.377921	0.120774	-3.12916	0.00175307	0.0510776
FAIM3	339.071	-0.226685	0.0724437	-3.12912	0.00175333	0.0510776
SNORA79	7.39951	0.38154	0.121966	3.12826	0.00175843	0.051147
PACS2	132.349	-0.184912	0.0591226	-3.1276	0.00176241	0.0511834
ARGLU1	5982.99	0.117844	0.0376956	3.12619	0.00177089	0.0513503
MFHAS1	337.383	-0.148913	0.0476538	-3.12489	0.00177873	0.0514877
HIST1H2AJ	99.4127	0.320323	0.102536	3.12402	0.00178399	0.0514877
LOC102723802	5.01204	0.416638	0.133397	3.12329	0.00178841	0.0514877
SF3A2	58.0222	-0.193548	0.0619709	-3.12321	0.00178891	0.0514877
AMOTL1	38.5408	-0.296825	0.0950405	-3.12314	0.00178933	0.0514877
FAM105A	1403.92	0.11099	0.0355654	3.12072	0.00180407	0.0517671
WNK2	2.42191	-0.738037	0.236549	-3.12002	0.00180838	0.0517671
TCEB3	368.298	-0.100196	0.0321183	-3.11959	0.00181103	0.0517671
GPI	233.468	-0.192571	0.0617303	-3.11955	0.00181129	0.0517671
LY96	979.024	0.24067	0.0771617	3.11903	0.00181448	0.0517671
TANC1	10.9234	-0.465305	0.149191	-3.11885	0.00181557	0.0517671
MAP2	10.3412	-0.493761	0.158338	-3.11839	0.00181839	0.0517691
NT5C3A	2115.82	0.201315	0.0646117	3.11576	0.00183469	0.0519554
FLNB	571.4	-0.147041	0.0471942	-3.11567	0.00183529	0.0519554
EPHA2	4.9359	-0.507936	0.163027	-3.11565	0.00183539	0.0519554
DLG5	62.3777	-0.323326	0.103778	-3.11555	0.001836	0.0519554
NDUFAF7	383.899	0.137226	0.0440682	3.11394	0.00184608	0.052162
CTNNBIP1	78.3135	-0.180105	0.0578503	-3.1133	0.00185011	0.052162
NSMAF	1451.21	0.152371	0.0489533	3.11258	0.0018546	0.052162
DLGAP5	37.0964	0.287256	0.0922987	3.11225	0.0018567	0.052162
EPHX1	5.89119	-0.50268	0.161521	-3.11217	0.00185718	0.052162
ZCCHC14	120.545	-0.205451	0.0660262	-3.11166	0.00186039	0.0521743
PRSS16	1.93437	-0.6186	0.198882	-3.11038	0.00186845	0.0523221
CUL9	380.404	-0.143885	0.04628	-3.10901	0.00187713	0.0524254
TUBGCP6	873.5	-0.152266	0.0489772	-3.10892	0.00187772	0.0524254
MPRIP	1192.61	-0.148302	0.0477227	-3.10758	0.00188625	0.0525856
SCAF1	75.9951	-0.290734	0.0935803	-3.10678	0.00189137	0.0525932
ACACB	130.511	-0.192471	0.0619676	-3.106	0.00189639	0.0525932
MOSPD2	1906.85	0.171472	0.05521	3.10581	0.0018976	0.0525932
JKAMP	982.351	0.108666	0.0349919	3.10548	0.00189974	0.0525932
URB1	246.753	-0.164194	0.0528746	-3.10535	0.00190052	0.0525932
PIEZO1	604.738	-0.232807	0.0749815	-3.10486	0.00190367	0.0525993
CERCAM	8.64149	-0.461149	0.148545	-3.10445	0.00190634	0.0525993
ABL1	122.16	-0.207421	0.0668242	-3.10398	0.00190936	0.0526055
C2CD4B	1.00824	-1.02886	0.331553	-3.10315	0.00191473	0.0526761
SLAMF8	18.423	-0.384125	0.123812	-3.1025	0.00191896	0.0527154
GRWD1	172.131	-0.143464	0.0462914	-3.09914	0.00194082	0.0531826
XRCC1	130.7	-0.123958	0.0399992	-3.09902	0.00194163	0.0531826
HMMR	26.9896	0.283761	0.0915856	3.09832	0.00194624	0.0532312
C12orf49	470.748	-0.0915106	0.0295418	-3.09767	0.00195048	0.0532697
IQGAP2	6230.28	0.130581	0.0421701	3.09654	0.00195792	0.0533169
ZNF358	7.86946	-0.342268	0.110538	-3.0964	0.00195889	0.0533169
LEPREL1	5.03407	-0.460953	0.148908	-3.09556	0.00196441	0.0533169
ZCCHC24	40.67	-0.261891	0.084603	-3.09553	0.00196462	0.0533169
SPIB	124.963	-0.270986	0.0875485	-3.09526	0.0019664	0.0533169
CDH1	5.95705	-0.525044	0.169665	-3.0946	0.00197077	0.0533569
NRARP	1.11071	-0.824248	0.266386	-3.09418	0.00197355	0.0533569
TMPRSS6	1.47871	-0.723885	0.233997	-3.09357	0.00197766	0.0533911
ZMYM3	117.622	-0.160147	0.0518304	-3.08983	0.00200268	0.0539892
MRPS6	105.431	-0.132689	0.0429841	-3.08694	0.00202228	0.0543669
DCP2	7036.19	0.137546	0.0445579	3.08691	0.00202248	0.0543669
PTPN23	95.0565	-0.237302	0.0769113	-3.0854	0.0020328	0.0545295
LOC100996573	21.9781	-0.362719	0.117569	-3.08517	0.00203434	0.0545295
ST3GAL6	500.513	0.208446	0.0675841	3.08424	0.00204071	0.0546224
CHST12	155.042	-0.197183	0.0639451	-3.08362	0.00204496	0.0546584
CD74	1962.36	-0.314402	0.101985	-3.08282	0.00205051	0.0547287
ZSWIM4	26.9768	-0.247083	0.0801718	-3.08192	0.00205673	0.054817
AFF3	205.919	-0.307586	0.099826	-3.08122	0.00206158	0.0548683
SPTLC1	1306.41	0.0882775	0.0286602	3.08015	0.00206897	0.0549873
GIPC2	3.02142	-0.547225	0.17769	-3.07966	0.00207238	0.055
ARHGEF5	7.27395	-0.353151	0.114694	-3.07908	0.00207642	0.0550297
WTIP	2.31999	-0.595843	0.193597	-3.07776	0.00208566	0.0551965
BICC1	9.77716	-0.501279	0.162894	-3.07733	0.00208866	0.0551982
TSC2	226.512	-0.218913	0.0711757	-3.07568	0.00210026	0.0554267
FAM163A	1.37257	-0.756533	0.246164	-3.07329	0.00211714	0.0557119
ZNF142	109.244	-0.226586	0.0737448	-3.07258	0.00212219	0.0557119
CCDC147	88.5779	0.271476	0.088367	3.07214	0.00212531	0.0557119
GREB1	2.56944	-0.685364	0.223166	-3.0711	0.00213272	0.0557119
PAK6	2.43891	-0.614404	0.200078	-3.07081	0.00213477	0.0557119
SGCE	15.6999	-0.394971	0.128642	-3.07032	0.0021383	0.0557119
MVD	198.963	-0.165551	0.0539221	-3.07019	0.00213926	0.0557119
TBC1D10A	157.893	-0.132385	0.0431207	-3.07011	0.00213982	0.0557119
C1R-2	16.2809	-0.444808	0.14489	-3.06996	0.00214086	0.0557119
KLHL26	13.6156	-0.319589	0.104121	-3.0694	0.00214487	0.0557119
LOC102724028	1.22101	0.718502	0.234093	3.06931	0.00214557	0.0557119
VASN	1.79029	-0.733352	0.238952	-3.06903	0.00214754	0.0557119
HIST1H2BK	2012.71	0.13687	0.0446048	3.06849	0.00215141	0.0557119
CYTH3	153.049	-0.140214	0.045697	-3.06833	0.00215257	0.0557119
FAM118B	240.025	0.111229	0.0362793	3.0659	0.00217017	0.05603
NR1D1	9.26802	-0.34844	0.113675	-3.06523	0.00217503	0.05603
DNAH10	16.8804	-0.29663	0.0967737	-3.06519	0.00217533	0.05603
TTL	243.215	-0.112273	0.0366309	-3.06499	0.00217679	0.05603
CD3E	120.629	-0.332173	0.108402	-3.06428	0.00218197	0.0560865
ZNF212	138.917	-0.129659	0.0423319	-3.06292	0.00219188	0.0562643
SLC22A20	3.90392	-0.477171	0.155838	-3.06196	0.00219894	0.0563317
ILF3	1881	-0.0926259	0.0302529	-3.06172	0.00220068	0.0563317
LUC7L3	3182.15	0.12528	0.0409234	3.06134	0.0022035	0.0563317
LRRC3	3.05646	-0.472808	0.154485	-3.06055	0.00220929	0.0564028
ZNF318	442.101	-0.165295	0.0540477	-3.05832	0.00222583	0.0567481
RAB7B	2.2321	-0.640625	0.209514	-3.05767	0.00223067	0.0567944
TRMT2B	514.582	-0.0872173	0.0285466	-3.05526	0.00224865	0.0570621
PIK3R2	46.8196	-0.214161	0.0700989	-3.05512	0.00224971	0.0570621
YTHDF1	417.45	-0.071253	0.0233231	-3.05504	0.00225029	0.0570621
EHMT1	1003.07	-0.0762702	0.024978	-3.0535	0.00226191	0.0572553
KIAA1715	951.015	0.125743	0.0411889	3.05283	0.00226692	0.0572553
KHDRBS3	4.19079	-0.481399	0.15769	-3.05282	0.00226705	0.0572553
SMAD3	221.15	-0.241824	0.0792319	-3.05211	0.00227242	0.0572878
KIAA1656	6.86144	-0.351678	0.115251	-3.05141	0.0022777	0.0572878
UBE2D3	8387.86	0.102867	0.0337153	3.05105	0.00228041	0.0572878
TOMM40	187.619	-0.135992	0.0445724	-3.05104	0.00228054	0.0572878
CLIC6	2.2416	-0.609014	0.199654	-3.05035	0.00228573	0.0573416
HNRNPA0	963.341	-0.151777	0.0497734	-3.04936	0.00229326	0.0574537
ARRDC3	10563.5	0.17014	0.0558108	3.04851	0.0022998	0.0575409
SNX8	94.0522	-0.186581	0.0612202	-3.04769	0.00230605	0.0576206
CNRIP1	3.11311	-0.572378	0.187892	-3.04631	0.00231666	0.0578059
ENTPD2	3.22089	-0.706814	0.232052	-3.04593	0.00231962	0.0578059
PROM1	3.50704	-0.485599	0.159455	-3.04537	0.00232395	0.057837
KIAA1731	1155.17	0.12104	0.039767	3.04373	0.00233661	0.0580753
GALNT10	634.454	-0.11186	0.0367743	-3.0418	0.00235165	0.0583719
SNORA36C	2.95527	0.491696	0.161689	3.041	0.00235791	0.0584501
RAB30	177.704	-0.212311	0.0698574	-3.0392	0.00237208	0.0586354
B3GAT1	37.0259	-0.432035	0.142165	-3.03897	0.00237389	0.0586354
ZNF71	100.89	-0.12003	0.0394985	-3.03886	0.00237475	0.0586354
CGGBP1	3049.46	0.0844421	0.0277915	3.03841	0.00237829	0.0586457
SLC35E4	27.6399	-0.198466	0.0653554	-3.03671	0.00239174	0.0589001
CLSTN3	280.667	-0.21322	0.0702312	-3.03598	0.00239759	0.0589433
SNORD54	11.7033	0.261928	0.0862826	3.0357	0.00239977	0.0589433
C3	24.3475	-0.39965	0.131814	-3.03194	0.00242991	0.0595898
ZNF207	2680.77	0.0723721	0.0238724	3.03162	0.00243243	0.0595898
PDZD4	346.87	-0.265673	0.0876475	-3.03115	0.00243626	0.0596058
SMYD5	27.7529	-0.26172	0.0863719	-3.03015	0.00244435	0.0596701
KAT2A	95.7775	-0.185613	0.0612578	-3.03004	0.00244523	0.0596701
H3F3AP4	1988.1	0.280266	0.0925112	3.02954	0.00244927	0.0596911
MBD4	1589.57	0.11054	0.0365178	3.02701	0.00246986	0.0601007
SLC4A3	7.07745	-0.400363	0.132278	-3.02669	0.00247248	0.0601007
MCTS1	612.155	0.10433	0.0344797	3.02585	0.00247938	0.0601907
RAD23A	69.8978	-0.178553	0.0590219	-3.0252	0.00248466	0.0602409
IGFBP6	5.80231	-0.487172	0.161155	-3.023	0.00250286	0.0605671
PSD2	1.63071	-0.700044	0.231643	-3.02208	0.00251045	0.0605671
LARGE	46.8026	-0.280822	0.0929283	-3.02192	0.00251174	0.0605671
FITM2	11.7232	-0.215654	0.0713682	-3.02172	0.00251346	0.0605671
DERA	364.482	0.106572	0.0352699	3.02162	0.00251423	0.0605671
PARM1	17.4591	-0.358059	0.118517	-3.02116	0.00251811	0.060583
ARHGEF9	220.463	-0.130938	0.0433643	-3.01949	0.00253202	0.0606871
KRT86	3.06764	-0.666057	0.220604	-3.01924	0.00253413	0.0606871
PATZ1	177.249	-0.146086	0.0483871	-3.01911	0.00253519	0.0606871
TIGD5	68.2917	-0.217322	0.0719828	-3.01909	0.00253536	0.0606871
CALR	1221.83	-0.144934	0.0480263	-3.0178	0.0025462	0.0607785
SLC35A1	709.423	0.0985743	0.0326708	3.0172	0.00255125	0.0607785
KLF8	37.8018	-0.280153	0.0928553	-3.0171	0.00255208	0.0607785
TAF1D	623.181	0.0987822	0.0327408	3.01709	0.00255211	0.0607785
LOC100507747	4.73192	-0.514525	0.170559	-3.0167	0.00255539	0.0607794
WDR4	49.2409	-0.190907	0.0633304	-3.01446	0.0025744	0.0611542
SCXB	5.60178	-0.404343	0.134166	-3.01375	0.00258043	0.0611581
CTBP1	2034.5	-0.116204	0.0385589	-3.01367	0.00258107	0.0611581
NCRUPAR	2.15346	0.620524	0.205951	3.01297	0.00258705	0.0611664
CPNE9	2.5595	-0.50837	0.168733	-3.01287	0.00258793	0.0611664
KIN	464.164	0.0911698	0.0302659	3.01229	0.00259284	0.0611718
FGF11	7.06639	-0.316266	0.105	-3.01206	0.00259483	0.0611718
TMC6	1478.54	-0.168641	0.0559953	-3.0117	0.00259793	0.0611718
PRSS35	4.03157	-0.697622	0.231693	-3.01097	0.0026041	0.0612404
MESDC1	90.5782	-0.188714	0.0626845	-3.01053	0.00260788	0.0612526
TOB2	158.527	-0.180355	0.0599324	-3.0093	0.00261849	0.061425
STAMBP	640.776	0.0803293	0.0267005	3.00853	0.00262517	0.061505
CIZ1	89.0606	-0.216719	0.0720613	-3.00742	0.00263474	0.0616374
TRNAF10	2.96684	0.592847	0.197148	3.00712	0.00263739	0.0616374
NKD1	5.19131	-0.479772	0.15963	-3.00551	0.00265132	0.0618861
ARHGDIA	209.428	-0.257985	0.0859176	-3.0027	0.00267597	0.0623266
HCN3	6.5094	-0.347278	0.115666	-3.00242	0.00267842	0.0623266
CARD16	1888.89	0.193861	0.0645781	3.00196	0.0026825	0.0623266
KIF11	93.0543	0.157347	0.0524251	3.00138	0.00268762	0.0623266
CAPN15	190.495	-0.259557	0.0864815	-3.0013	0.0026883	0.0623266
SNORA23	154.167	0.373582	0.124482	3.0011	0.0026901	0.0623266
ATG4D	156.798	-0.157142	0.0523899	-2.99948	0.00270443	0.0625393
CDC25B	262.506	-0.24607	0.0820681	-2.99836	0.00271435	0.0625393
FBXL13	372.411	0.307466	0.102546	2.99833	0.00271467	0.0625393
GRID1	1.73991	-0.728284	0.242906	-2.99821	0.00271571	0.0625393
SLC35A5	873.674	0.089561	0.0298717	2.99819	0.00271592	0.0625393
PER2	71.055	-0.230231	0.0768148	-2.99722	0.00272451	0.0626052
SMAD1	61.7172	0.194214	0.0648002	2.99712	0.00272544	0.0626052
NFASC	2.3219	-1.00666	0.336008	-2.99595	0.0027359	0.0627563
SLC25A33	59.6047	-0.138943	0.0463901	-2.9951	0.00274355	0.0627563
INPP5E	71.339	-0.215716	0.0720237	-2.99508	0.00274375	0.0627563
ADAMTS13	6.44781	-0.360643	0.120431	-2.99459	0.00274813	0.0627563
MVB12B	62.3724	-0.267714	0.0894011	-2.99453	0.00274872	0.0627563
RFTN1	541.141	-0.112565	0.0376178	-2.99233	0.00276857	0.0631327
VEGFB	24.4164	-0.234618	0.0784324	-2.99134	0.00277755	0.0631967
KCMF1	1294.69	0.0855893	0.028613	2.99127	0.0027782	0.0631967
CASC5	138.214	0.172616	0.0577228	2.99043	0.00278583	0.0631967
RPS6KA2	64.5466	-0.231958	0.0775714	-2.99025	0.00278747	0.0631967
PCOLCE	4.61748	-0.440059	0.147168	-2.99017	0.00278819	0.0631967
UBQLN4	56.0322	-0.204643	0.0684497	-2.98968	0.00279268	0.0632223
PDCD10	1252.9	0.116178	0.0388772	2.98833	0.00280506	0.0633461
PPP1R16B	626.444	-0.192428	0.0643952	-2.98824	0.00280593	0.0633461
CC2D1A	52.3974	-0.236543	0.0791712	-2.98774	0.00281047	0.0633461
KIF23	52.7245	0.198088	0.0663031	2.98762	0.00281163	0.0633461
PNMAL1	4.40466	-1.4413	0.482581	-2.98665	0.00282049	0.0634133
HMCES	440.47	-0.0930335	0.0311516	-2.98648	0.00282212	0.0634133
TCL1A	409.914	-0.365831	0.122507	-2.98619	0.00282474	0.0634133
NIFK-AS1	125.935	0.126831	0.0424799	2.98566	0.00282967	0.063448
GIGYF1	496.57	-0.181783	0.0609024	-2.98482	0.00283745	0.0634998
DNAJC11	198.671	-0.098791	0.0330993	-2.98468	0.00283873	0.0634998
SYVN1	92.9027	-0.231241	0.0774905	-2.98412	0.00284391	0.0635398
CHD1	4717.79	0.117415	0.0393635	2.98283	0.00285601	0.0636612
PTGDS	62.6482	-0.397624	0.133305	-2.98281	0.00285612	0.0636612
FAM198A	1.96985	-0.569109	0.190861	-2.9818	0.00286555	0.0637958
SYNE4	3.71002	-0.417623	0.14009	-2.98111	0.00287204	0.0638481
PRG4	2.91744	-0.539233	0.1809	-2.98083	0.00287469	0.0638481
PRRT3-AS1	4.13701	-0.366836	0.123091	-2.9802	0.00288063	0.0639043
ITFG1	903.284	0.09753	0.0327346	2.97942	0.00288795	0.0639274
CNIH4	553.325	0.134016	0.0449852	2.97912	0.0028908	0.0639274
NEURL1B	5.94011	-0.451467	0.15155	-2.979	0.00289188	0.0639274
EFCAB14	1645.45	-0.075088	0.025213	-2.97815	0.00289994	0.0639716
PLBD2	48.9154	-0.261059	0.0876674	-2.97783	0.00290295	0.0639716
FAM149B1	277.006	0.0701595	0.0235616	2.97771	0.00290408	0.0639716
SYMPK	232.824	-0.173784	0.0583858	-2.97648	0.00291577	0.0641192
OLFML2B	11.8458	-0.464695	0.156133	-2.97629	0.00291761	0.0641192
FPR3	53.9782	-0.382748	0.128615	-2.97592	0.00292115	0.0641219
USP33	2785.62	0.0682549	0.0229491	2.97418	0.00293773	0.0644107
ALDH1B1	89.667	-0.169659	0.0570558	-2.97356	0.00294365	0.0644653
SPPL2B	125.684	-0.212149	0.0713677	-2.97262	0.00295268	0.0644791
NINL	38.4087	-0.377103	0.126867	-2.97243	0.00295452	0.0644791
PTAR1	3400.14	0.108553	0.0365199	2.97242	0.00295458	0.0644791
TRIQK	623.742	0.162819	0.054788	2.9718	0.00296061	0.0645359
SLC41A1	28.2876	-0.280449	0.0943854	-2.97132	0.00296523	0.0645617
CCNA2	50.5018	0.221841	0.0747028	2.96965	0.00298139	0.064677
BCLAF1	5800.06	0.100192	0.0337411	2.96942	0.00298361	0.064677
CXorf40B	142.502	-0.0953155	0.0321053	-2.96884	0.00298922	0.064677
CD99L2	294.711	-0.0880758	0.0296706	-2.96845	0.00299303	0.064677
HDAC3	312.743	-0.0800001	0.0269503	-2.96843	0.00299329	0.064677
TMEM69	261.807	0.0969647	0.0326709	2.96792	0.00299821	0.064677
DBNDD1	2.88208	-0.511433	0.172326	-2.96783	0.00299909	0.064677
E2F4	470.874	-0.0992807	0.0334529	-2.96778	0.00299963	0.064677
SLITRK4	118.904	0.258001	0.0869398	2.96758	0.00300151	0.064677
TRIM11	232.874	-0.137315	0.0462955	-2.96605	0.0030165	0.0649255
AMN1	350.937	0.158477	0.0534499	2.96496	0.00302725	0.0650823
MVK	54.9715	-0.148478	0.0501163	-2.96267	0.00304985	0.065426
TLR1	6048.05	0.182048	0.0614479	2.96263	0.0030502	0.065426
LOC101928431	43.7542	0.259422	0.0876012	2.9614	0.00306245	0.065614
TTC32	199.436	0.142425	0.0481082	2.96052	0.0030712	0.0657266
C16orf96	1.5759	-0.638152	0.215674	-2.95888	0.0030876	0.0658731
RAB3GAP1	1196.07	0.0840729	0.0284138	2.95888	0.00308763	0.0658731
RBM42	109.62	-0.148174	0.0500794	-2.95878	0.00308857	0.0658731
SNORD14E	23.0315	0.366677	0.123955	2.95813	0.00309509	0.0659374
ZNF579	12.8349	-0.293581	0.099264	-2.95758	0.00310068	0.0659816
SCN2A	2.60374	-0.513217	0.173657	-2.95535	0.00312311	0.0663837
TEF	101.79	-0.177583	0.060113	-2.95415	0.00313534	0.0664831
SNRNP48	530.177	0.0846218	0.0286466	2.95399	0.00313694	0.0664831
SEC22B	1279.81	0.113447	0.0384065	2.95385	0.0031384	0.0664831
MTIF3	659.733	0.114103	0.0386384	2.9531	0.00314598	0.0665687
LOC102723913	1.24825	-0.718807	0.243438	-2.95273	0.00314975	0.0665735
ENAH	7.08713	-0.62361	0.211263	-2.95182	0.00315904	0.0666947
MED7	268.444	0.0872966	0.0295843	2.95077	0.00316982	0.0668472
AMT	57.5759	-0.138337	0.0469086	-2.94907	0.00318729	0.066968
ZNF469	11.0263	-0.382029	0.129553	-2.94882	0.00318987	0.066968
SLC20A2	205.739	-0.0929075	0.0315204	-2.94754	0.00320313	0.066968
FARP2	106.78	-0.129585	0.0439696	-2.94715	0.00320713	0.066968
SNAPC4	79.7067	-0.157219	0.0533519	-2.94683	0.00321048	0.066968
TSPYL5	34.8161	-0.241597	0.0819891	-2.9467	0.00321186	0.066968
ZNF598	164.96	-0.13824	0.0469181	-2.94641	0.00321484	0.066968
RBMS2	66.5104	-0.328275	0.11142	-2.94628	0.00321617	0.066968
VWA2	1.25439	-0.850738	0.288758	-2.94619	0.00321711	0.066968
COLGALT2	51.3786	-0.353452	0.119988	-2.94574	0.00322184	0.066968
HIST1H2AL	143.247	0.193346	0.0656374	2.94567	0.00322256	0.066968
FAM120C	85.6039	-0.14487	0.0491822	-2.94557	0.00322364	0.066968
ZHX3	72.0584	-0.193654	0.0657478	-2.94541	0.00322526	0.066968
PPP6R1	591.874	-0.204537	0.0694428	-2.94539	0.00322544	0.066968
PITPNC1	809.516	-0.0915891	0.0311083	-2.9442	0.00323792	0.0671035
THEM5	1.24449	-0.666108	0.226253	-2.94408	0.00323911	0.0671035
LINC00167	57.3007	0.187553	0.0637317	2.94285	0.00325203	0.0672969
UBTD2	137.439	-0.0975329	0.0331482	-2.94233	0.00325757	0.0673374
SPATC1L	5.00229	-0.37971	0.129069	-2.94192	0.0032618	0.0673508
DPY19L2	31.6602	0.252638	0.0859541	2.93922	0.00329039	0.0678666
EGF	324.612	0.308825	0.105102	2.93834	0.00329979	0.06797
RLIM	3276.2	0.0946555	0.0322169	2.93807	0.00330264	0.06797
CRTC1	49.9	-0.269978	0.0919309	-2.93675	0.00331674	0.0680741
2024-09-08	84.9982	-0.187475	0.0638398	-2.93665	0.00331778	0.0680741
CSTA	1685.1	0.236843	0.0806529	2.93657	0.00331866	0.0680741
SNORA40	79.8206	0.183484	0.0624896	2.93624	0.00332219	0.0680741
EXOC6	1296.4	0.163303	0.0556244	2.93582	0.00332671	0.0680925
SEC61A1	1732.67	-0.0698012	0.0237794	-2.93537	0.00333153	0.068117
NDC80	110.796	0.174956	0.0596272	2.93416	0.00334449	0.0683075
MMP11	11.4535	-0.31696	0.108121	-2.93153	0.00337298	0.0687537
ATIC	80.3688	-0.208547	0.0711556	-2.93086	0.00338024	0.0687537
TRNAN-GUU-5	16.0027	0.395883	0.135076	2.93081	0.00338078	0.0687537
ATXN7L2	16.1981	-0.233176	0.0795607	-2.93079	0.00338097	0.0687537
SNORD101	24.4363	0.232689	0.0794274	2.92958	0.00339422	0.0689486
TRIM62	45.1336	-0.272285	0.092984	-2.9283	0.00340825	0.06914
TRIM23	902.701	0.108536	0.0370676	2.92805	0.003411	0.06914
LAMC1	128.437	-0.321973	0.109995	-2.92715	0.00342083	0.0692644
CENPV	26.7565	-0.194543	0.0664832	-2.92619	0.00343138	0.0694034
SOCS5	304.855	-0.0965939	0.0330149	-2.92577	0.00343609	0.0694099
BCL7B	180.274	-0.0759303	0.0259603	-2.92486	0.00344613	0.0694099
RSPH9	12.4142	0.349719	0.11957	2.9248	0.00344675	0.0694099
CAPN5	8.86448	-0.387307	0.132428	-2.92466	0.00344831	0.0694099
BUB1	60.0117	0.195661	0.0669341	2.92319	0.00346461	0.0694099
PROB1	3.76186	-0.455888	0.155957	-2.92317	0.00346482	0.0694099
MIR331	1.048	0.705062	0.2412	2.92314	0.00346519	0.0694099
DMKN	7.2423	-0.388633	0.132954	-2.92307	0.00346596	0.0694099
SF3B2	676.448	-0.154121	0.0527321	-2.92272	0.00346987	0.0694099
STAU2	1074.5	0.11463	0.0392209	2.92268	0.0034703	0.0694099
FABP4	1.7136	-0.900375	0.308117	-2.92218	0.00347591	0.0694099
LINC00936	546.959	0.209183	0.071585	2.92217	0.00347604	0.0694099
DDX5	23792	0.0795895	0.0272683	2.91876	0.00351427	0.0700949
ARHGEF18	2262.05	-0.116369	0.0398748	-2.91836	0.00351876	0.0700949
DEPDC1B	21.532	0.20592	0.0705713	2.91791	0.0035239	0.0700949
DHX37	146.315	-0.134653	0.046149	-2.91779	0.00352526	0.0700949
CSE1L	979.358	0.0731363	0.0250701	2.91727	0.00353106	0.0701359
TGFB3	9.70754	-0.299168	0.102625	-2.91515	0.00355518	0.0704793
ZNF275	101.803	-0.189904	0.0651454	-2.91508	0.00355598	0.0704793
TMEM104	91.0716	-0.167083	0.0573231	-2.91476	0.0035596	0.0704793
LTK	64.5929	-0.30533	0.104784	-2.9139	0.00356945	0.0705999
KIF14	71.9812	0.18259	0.0626837	2.91288	0.00358114	0.0707133
MMRN1	685.311	0.343138	0.117806	2.91273	0.0035828	0.0707133
TMEM167A	2419.89	0.0931806	0.0319943	2.91241	0.00358647	0.0707133
TRNAL19	1.66131	0.543358	0.186698	2.91036	0.00361017	0.0710141
MGST1	123.497	0.186619	0.06413	2.91002	0.0036141	0.0710141
EXD2	101.093	-0.104296	0.035846	-2.90957	0.00361925	0.0710141
VEPH1	118.01	0.33181	0.114051	2.90931	0.00362222	0.0710141
APOBEC3C	43.5526	-0.233059	0.0801082	-2.90931	0.00362229	0.0710141
SIX5	2.65393	-0.495339	0.170271	-2.90913	0.0036244	0.0710141
CASP5	400.006	0.325066	0.111756	2.9087	0.00362929	0.0710195
RANBP17	55.6689	0.217163	0.0746663	2.90845	0.00363224	0.0710195
FBXO38	2542.57	0.134849	0.0463734	2.90791	0.00363856	0.0710692
SMG6	241.512	-0.17459	0.0600558	-2.90713	0.00364757	0.0711018
AUTS2	77.5005	-0.323283	0.111218	-2.90676	0.00365188	0.0711018
MARCKS	2706.47	0.195096	0.067119	2.90671	0.00365246	0.0711018
LOC101929243	46.2205	0.160662	0.0552775	2.90647	0.00365537	0.0711018
ARHGEF26	2.37362	-0.680322	0.234099	-2.90612	0.00365938	0.0711063
RNF112	6.3705	-0.344857	0.1187	-2.90529	0.00366914	0.0712223
DNAH17	6.86664	-0.498102	0.171483	-2.90467	0.00367639	0.0712894
FBXO41	34.1948	-0.330086	0.113718	-2.90266	0.00370004	0.071625
ZNF24	3995.19	0.0895533	0.0308546	2.90243	0.00370281	0.071625
ADAM11	3.83033	-0.440973	0.151944	-2.90221	0.00370543	0.071625
TLR8	6103.42	0.192166	0.0662204	2.90191	0.00370895	0.071625
TMPO-AS1	67.8249	0.137778	0.0474867	2.90141	0.00371484	0.0716637
ABCC11	1.78954	-0.738659	0.254653	-2.90065	0.00372389	0.0716637
LOC101060153	3.87038	0.395611	0.136394	2.90049	0.00372576	0.0716637
TRNAA29	3.14135	0.62619	0.215914	2.90019	0.00372942	0.0716637
CAND1.11	12.0015	0.402011	0.138618	2.90014	0.00373002	0.0716637
PPP2R5B	178.964	-0.159648	0.0550568	-2.89969	0.00373529	0.0716917
SH2D2A	54.2554	-0.330896	0.114191	-2.89774	0.00375861	0.0718799
ZNF230	522.942	0.164319	0.0567077	2.89765	0.0037597	0.0718799
MRC2	20.9582	-0.327963	0.113189	-2.89749	0.00376161	0.0718799
BVES	1.11963	-0.920813	0.317801	-2.89745	0.00376206	0.0718799
UBE2J1	2893.94	0.155091	0.0535299	2.89727	0.00376423	0.0718799
FBXW4P1	15.9504	-0.263463	0.0909452	-2.89695	0.00376812	0.0718812
LAD1	0.515594	-1.7273	0.59639	-2.89625	0.00377646	NA
CLCN3	1709.32	0.131096	0.0452701	2.89587	0.00378104	0.0719381
RP11-395P17.3	19.0006	-0.278638	0.0962202	-2.89584	0.00378148	0.0719381
LOC115110	55.1676	-0.170175	0.0587673	-2.89575	0.00378259	0.0719381
ZNF106	6974.24	0.124179	0.0429272	2.89279	0.00381841	0.072509
ASB6	135.035	-0.161358	0.055786	-2.89245	0.00382252	0.072509
TBC1D29	1.27678	-0.609116	0.210598	-2.89231	0.00382419	0.072509
CCDC112	210.973	0.138363	0.0478443	2.89194	0.00382876	0.0725226
ARIH2	1317.87	-0.0577013	0.0199609	-2.89072	0.00384363	0.0727309
FLJ41481	0.796433	-0.74889	0.259077	-2.8906	0.00384504	NA
GALNT6	318.833	-0.126098	0.0436301	-2.89015	0.00385059	0.0727351
IFT140	43.529	-0.163735	0.0566548	-2.89004	0.00385196	0.0727351
DLGAP4	52.8498	-0.336581	0.116477	-2.88968	0.00385634	0.0727351
ALDH16A1	500.681	-0.189894	0.0657201	-2.88944	0.00385934	0.0727351
ST5	2.87642	-0.600486	0.20801	-2.88682	0.00389159	0.0731013
SLC25A23	13.222	-0.281523	0.0975222	-2.88676	0.00389231	0.0731013
PPP1R37	109.478	-0.147593	0.0511298	-2.88663	0.00389397	0.0731013
CTSL	270.442	-0.345229	0.119613	-2.88622	0.00389901	0.0731013
SSFA2	2934.62	0.119751	0.0414919	2.88612	0.0039002	0.0731013
GANAB	973.097	-0.10554	0.0365701	-2.88597	0.00390211	0.0731013
ATP6V0E2	128.796	-0.168701	0.0584646	-2.88551	0.00390774	0.0731339
LINC00926	197.084	-0.306612	0.106283	-2.88486	0.0039159	0.0732136
FZD7	2.44602	-0.553366	0.191875	-2.88399	0.00392676	0.0733021
GLIPR1	6809.23	0.138885	0.0481649	2.88354	0.00393229	0.0733021
PDCD7	247.654	-0.10305	0.035738	-2.88348	0.00393309	0.0733021
H2AFJ	363.294	0.110408	0.0382931	2.88323	0.00393623	0.0733021
LOC102724395	1.72769	0.769939	0.267117	2.8824	0.00394658	0.07339
TTC34	1.6421	-0.58941	0.204504	-2.88214	0.00394983	0.07339
LOC101929132	18.7208	0.265371	0.0920815	2.88191	0.00395267	0.07339
ATP8B4	1149.06	0.160049	0.0555481	2.88127	0.00396077	0.0734132
CEP72	37.2774	-0.155974	0.0541353	-2.88119	0.00396173	0.0734132
LOC254896	489.247	0.281797	0.0978367	2.88028	0.0039732	0.0735342
CD36	4589.3	0.196234	0.0681378	2.87995	0.00397736	0.0735342
NR4A1	17.4192	-0.454069	0.157677	-2.87973	0.00398013	0.0735342
PRPF40B	17.6597	-0.221612	0.0769638	-2.87943	0.00398392	0.0735342
TUBB4A	2.46981	-0.568119	0.197324	-2.87912	0.00398787	0.073535
DLC1	13.7532	-0.403225	0.140079	-2.87856	0.00399495	0.0735932
HSF1	76.797	-0.220463	0.076628	-2.87706	0.00401402	0.0738065
LOC102723996	3.59213	-0.560422	0.194818	-2.87665	0.00401921	0.0738065
SEMA3D	3.12059	-0.541253	0.188163	-2.87652	0.00402085	0.0738065
GFI1	163.093	-0.233513	0.081182	-2.87641	0.00402224	0.0738065
BMP4	1.14889	-0.900945	0.313293	-2.87573	0.00403096	0.0738944
TFR2	12.3462	-0.257184	0.0895022	-2.8735	0.00405954	0.0743457
ZBTB5	177.918	-0.112308	0.0390925	-2.87289	0.00406742	0.0744175
ST8SIA5	0.797557	-1.01013	0.351704	-2.87209	0.00407766	NA
MCM7	552.432	-0.0789952	0.027518	-2.87068	0.00409595	0.0748667
SRSF1	5203.63	0.0720801	0.0251186	2.86959	0.00410999	0.0750502
ANG	17.9078	0.248307	0.0866109	2.86692	0.00414482	0.075594
TAOK3	2472.04	0.0782817	0.0273073	2.8667	0.00414781	0.075594
CYP2G1P	1.05161	-0.785766	0.274155	-2.86614	0.00415512	0.0756399
SCYL2	1886.9	0.0783287	0.0273314	2.86589	0.00415838	0.0756399
EDNRB	5.96698	-0.57263	0.199845	-2.86537	0.0041652	0.0756651
PHLDB2	145.407	-0.236219	0.0824458	-2.86515	0.00416817	0.0756651
METTL16	150.105	-0.146138	0.0510105	-2.86487	0.00417185	0.0756651
LOC102724126	9.39891	0.268888	0.0938682	2.86453	0.00417632	0.0756732
PIAS3	50.8519	-0.232152	0.0810554	-2.86412	0.0041817	0.0756977
HMGXB3	446.913	-0.11482	0.0401003	-2.86331	0.00419236	0.0758175
ARFRP1	448.926	-0.106173	0.0370918	-2.86244	0.00420395	0.0759541
C19orf12	288.917	-0.136994	0.0478823	-2.86105	0.00422242	0.0762145
KMT2B	176.761	-0.336065	0.117507	-2.85996	0.0042369	0.0762375
DNM1P35	1.01034	-0.778574	0.272265	-2.85962	0.00424145	0.0762375
SCD	40.2925	-0.310391	0.10855	-2.85943	0.00424402	0.0762375
MRVI1-AS1	34.4473	0.271225	0.0948636	2.8591	0.00424841	0.0762375
TMC8	814.674	-0.198759	0.0695224	-2.85893	0.00425077	0.0762375
MPP1	2250.03	0.14988	0.0524261	2.85888	0.0042514	0.0762375
TNFAIP1	197.818	-0.0884376	0.0309352	-2.85881	0.0042524	0.0762375
LLGL1	193.363	-0.175242	0.0613068	-2.85844	0.00425726	0.0762375
TDP2	2360.51	0.178923	0.0626033	2.85805	0.00426258	0.0762375
MNDA	41874.9	0.225069	0.0787535	2.8579	0.00426456	0.0762375
ASPM	94.8828	0.200609	0.0702087	2.85733	0.00427227	0.0762375
CDKN3	22.6556	0.220334	0.0771123	2.85732	0.00427238	0.0762375
ZMAT4	8.13367	-0.578989	0.202712	-2.85621	0.00428733	0.0764316
CASZ1	50.7959	-0.246921	0.0864794	-2.85526	0.00430013	0.0765872
APBB2	17.753	-0.414722	0.145294	-2.85437	0.00431222	0.0767298
SNORD1C	12.3602	0.23221	0.081387	2.85316	0.00432874	0.0769509
OBSL1	4.54474	-0.47302	0.165818	-2.85264	0.00433574	0.0770023
CHRAC1	144.734	-0.104462	0.0366459	-2.85058	0.00436389	0.0774292
CCL20	2.53093	-0.63791	0.223817	-2.85015	0.00436991	0.0774628
IL10RA	3477.96	-0.125342	0.043995	-2.84902	0.00438547	0.0776654
PNN	1527.88	0.116231	0.0408038	2.84853	0.00439218	0.077711
ANXA3	1697.38	0.326304	0.114591	2.84755	0.00440571	0.0778363
IPO13	81.6072	-0.150214	0.0527562	-2.84733	0.00440883	0.0778363
HMGA1	55.1835	-0.210076	0.0737855	-2.84712	0.00441169	0.0778363
TOP2A	125.258	0.197743	0.0694755	2.84622	0.00442412	0.0779058
LOC101928588	60.3426	-0.262447	0.0922228	-2.84579	0.00443009	0.0779058
FBXO31	120.464	-0.143619	0.0504688	-2.8457	0.00443141	0.0779058
NCAPG	45.5382	0.20662	0.0726125	2.84552	0.00443387	0.0779058
DVL2	92.8317	-0.152048	0.0534376	-2.84534	0.00443636	0.0779058
REEP6	6.00291	-0.335795	0.118042	-2.84471	0.00444521	0.0779294
NLK	538.134	0.0902576	0.0317289	2.84465	0.004446	0.0779294
SLC26A4	4.68849	-0.399131	0.140326	-2.84432	0.00445068	0.0779387
DOCK11	9216.44	0.100266	0.0352663	2.84312	0.00446736	0.0781505
CIC	149.349	-0.335219	0.117916	-2.84286	0.00447109	0.0781505
ZNF74	124.081	-0.130792	0.0460207	-2.84203	0.00448277	0.0782329
CD320	54.7604	-0.225163	0.0792288	-2.84193	0.00448413	0.0782329
ZNF462	7.13465	-0.481608	0.16958	-2.84	0.0045114	0.0786356
ZNF331	146.559	-0.135626	0.0477834	-2.83835	0.00453468	0.0789247
CUX2	6.5327	-0.434245	0.152998	-2.83823	0.00453639	0.0789247
RPIA	211.859	-0.0924471	0.0325771	-2.8378	0.0045426	0.0789597
PPL	5.36231	-0.524801	0.185001	-2.83675	0.00455759	0.0791471
EP400	256.256	-0.300061	0.105803	-2.83603	0.00456775	0.0792283
GNG7	88.0917	-0.200975	0.0708699	-2.83583	0.0045707	0.0792283
CXCR5	108.351	-0.274928	0.0969741	-2.83507	0.00458161	0.0792833
GCN1L1	945.886	-0.132603	0.0467734	-2.83502	0.00458231	0.0792833
EIF4G1	856.9	-0.172571	0.0608902	-2.83413	0.00459501	0.0794298
AIG1	214.56	0.168526	0.0594744	2.83359	0.0046028	0.0794914
RNPC3	853.334	0.108875	0.0384309	2.833	0.00461131	0.0795505
TMEM260	686.65	0.135199	0.0477269	2.83277	0.00461469	0.0795505
NKG7	219.745	-0.312636	0.110392	-2.83205	0.00462511	0.0795949
WDR81	572.72	-0.177756	0.0627667	-2.832	0.00462574	0.0795949
MYO1E	122.402	-0.215072	0.0759752	-2.83082	0.00464287	0.0797262
LRRC8A	240.968	-0.124328	0.0439252	-2.83044	0.00464834	0.0797262
TPM2	70.7249	-0.245835	0.0868671	-2.83001	0.00465465	0.0797262
BIRC2	2347.42	0.0757903	0.0267861	2.82947	0.00466251	0.0797262
JAM2	2.67708	-0.617132	0.218118	-2.82935	0.00466429	0.0797262
ABCF2	187.6	-0.1221	0.043155	-2.82933	0.0046645	0.0797262
HCG11	359.483	0.123419	0.0436223	2.82927	0.00466549	0.0797262
PCNXL3	279.024	-0.215803	0.0762785	-2.82914	0.00466732	0.0797262
SYNGR3	4.54327	-0.414769	0.146653	-2.82823	0.00468064	0.0797812
ATG3	2143.44	0.128146	0.0453131	2.82802	0.00468372	0.0797812
SELP	549.789	0.254271	0.0899133	2.82795	0.00468469	0.0797812
SLC4A10	65.4773	-0.419297	0.148279	-2.82776	0.00468752	0.0797812
ATXN2L	198.073	-0.250744	0.0886957	-2.82702	0.00469835	0.0798931
PER1	127.105	-0.429328	0.151943	-2.82559	0.00471932	0.0801246
NDUFB2-AS1	2.08259	-0.504109	0.178413	-2.82551	0.00472049	0.0801246
ANAPC2	245.101	-0.140265	0.0496528	-2.82491	0.00472939	0.0802033
MIS18BP1	2272.02	0.110774	0.0392201	2.82441	0.00473683	0.080257
WBP4	327.323	0.101837	0.0360689	2.8234	0.00475172	0.0804351
MEF2D	268.03	-0.267259	0.0946681	-2.82312	0.0047559	0.0804351
CRIP2	80.6255	-0.295019	0.104538	-2.82213	0.00477053	0.0806099
PIP5K1C	115.29	-0.18542	0.0657268	-2.82106	0.00478647	0.0807757
MAMDC2	2.24978	-0.802655	0.284562	-2.82067	0.0047923	0.0807757
TMEM109	252.382	-0.149517	0.0530086	-2.82061	0.00479324	0.0807757
ZFP41	38.8849	-0.188729	0.0669465	-2.81911	0.00481572	0.0809947
ZNF831	403.945	-0.205496	0.0728975	-2.81897	0.00481784	0.0809947
LOC101928455	1.35789	0.620174	0.220044	2.81841	0.00482623	0.0809947
PCNT	758.773	-0.105076	0.0372835	-2.81828	0.0048281	0.0809947
PCBP4	87.2541	-0.175062	0.0621172	-2.81826	0.00482852	0.0809947
C9orf24	1.93717	-0.520768	0.184827	-2.8176	0.00483843	0.0809947
VPS45	532.117	0.0969206	0.0343993	2.81752	0.00483963	0.0809947
SLC7A11	77.5232	0.243637	0.0864764	2.81739	0.00484164	0.0809947
NID2	4.84975	-0.494295	0.175459	-2.81716	0.00484502	0.0809947
RRP1	149.934	-0.119892	0.042566	-2.81661	0.00485329	0.0810607
2024-03-01	2486.39	0.162781	0.0578131	2.81565	0.00486788	0.08119
SOX12	8.81525	-0.334252	0.118717	-2.81553	0.00486967	0.08119
LOC100506235	41.4968	0.18504	0.0657343	2.81497	0.00487822	0.0812604
LOC101927949	86.2164	0.308385	0.109575	2.81437	0.00488724	0.0813386
LOC646471	1.62369	-0.508081	0.180603	-2.81325	0.00490431	0.0815078
DSCAML1	1.309	-0.848391	0.301582	-2.81314	0.00490608	0.0815078
SPTBN4	3.12454	-0.525962	0.187024	-2.81226	0.00491942	0.0816153
EHMT2	296.572	-0.103219	0.0367048	-2.81214	0.00492124	0.0816153
MMP15	1.72681	-0.651488	0.231865	-2.80977	0.00495772	0.0820503
WDR6	794.736	-0.141866	0.0504907	-2.80974	0.00495817	0.0820503
CCL23	3.62698	-0.678355	0.241443	-2.80958	0.00496057	0.0820503
PTBP1	1237.6	-0.10384	0.0369743	-2.80844	0.00497816	0.0822043
GPR162	80.3315	-0.259862	0.0925329	-2.80832	0.0049801	0.0822043
RORC	21.9539	-0.288809	0.102847	-2.80813	0.00498301	0.0822043
DOCK3	21.169	-0.27422	0.0976711	-2.80758	0.00499148	0.082263
STX2	163.219	-0.167507	0.0596724	-2.8071	0.00499893	0.082263
SLC9A9	569.28	0.121868	0.0434148	2.80705	0.0049997	0.082263
CCDC102B	33.1522	-0.238575	0.0850208	-2.80607	0.00501493	0.0824415
POM121C	176.405	-0.197093	0.0702466	-2.80573	0.00502032	0.0824579
CIITA	441.474	-0.234527	0.0836446	-2.80385	0.00504957	0.0828317
ELMOD2	836.238	0.0877464	0.0312966	2.80371	0.00505189	0.0828317
ZSCAN22	54.0411	-0.132644	0.0473241	-2.80288	0.00506485	0.0829495
ABHD17A	1395.67	-0.164062	0.0585461	-2.80227	0.00507446	0.0829495
ABCA3	33.3883	-0.228964	0.081707	-2.80225	0.00507471	0.0829495
AVL9	1990.59	0.0884187	0.0315557	2.80199	0.00507882	0.0829495
NONO	1119.27	-0.084518	0.0301651	-2.80184	0.00508116	0.0829495
PRDX2	216.827	-0.137617	0.0491243	-2.8014	0.00508807	0.0829904
LOC100507460	46.359	0.403404	0.144018	2.80107	0.00509341	0.0830054
C1GALT1C1	430.08	0.111219	0.0397157	2.80037	0.0051044	0.0831065
FCRL1	504.808	-0.284637	0.101656	-2.8	0.00511032	0.0831065
TAF6	55.8582	-0.212705	0.0759707	-2.79983	0.00511288	0.0831065
LTN1	2013.52	0.0691502	0.024706	2.79892	0.00512737	0.083242
CD6	412.523	-0.210134	0.0750815	-2.79875	0.00513008	0.083242
ASIC3	2.19069	-0.544359	0.194534	-2.79827	0.00513777	0.0832949
SLC25A42	114.869	-0.194884	0.069655	-2.79785	0.00514445	0.0833312
FAM46A	1230.17	0.135616	0.048522	2.79494	0.00519091	0.0840114
SNX22	159.992	-0.290739	0.104042	-2.79444	0.00519896	0.0840692
LIX1L	416.835	-0.104295	0.0373262	-2.79415	0.00520361	0.0840721
LOC653786	1.6291	-0.532075	0.190517	-2.7928	0.00522538	0.0843513
CASC2	0.813061	-0.784579	0.280989	-2.79221	0.00523499	NA
BAI1	6.85858	-0.347053	0.124301	-2.79203	0.00523786	0.0844802
GIN1	300.818	0.103025	0.0369537	2.78795	0.00530434	0.0854791
EDRF1	878.272	0.0770679	0.0276546	2.7868	0.00532306	0.0856923
TSSK4	3.96246	-0.390357	0.140085	-2.78658	0.0053267	0.0856923
ELFN2	1.84674	-0.664012	0.23833	-2.78611	0.00533454	0.0856943
ZCCHC6	8523.52	0.162706	0.0584008	2.78602	0.00533594	0.0856943
LOC100129083	8.36221	-0.303679	0.109026	-2.78539	0.0053464	0.0857223
GLI4	25.7999	-0.212589	0.0763287	-2.78518	0.00534977	0.0857223
LAMTOR3	1197.39	0.116253	0.041745	2.78484	0.00535542	0.0857223
CCAR2	300.923	-0.123884	0.0444856	-2.78481	0.00535593	0.0857223
FXR1	1612.34	0.0601182	0.0215921	2.78427	0.00536487	0.0857439
RAI14	10.2461	-0.582756	0.20931	-2.78417	0.00536641	0.0857439
GDPD5	75.9544	-0.225524	0.0810215	-2.78351	0.00537738	0.0857791
EMC1	134.974	-0.187977	0.067533	-2.78349	0.00537774	0.0857791
GAK	971.664	-0.105024	0.0377448	-2.78247	0.00539472	0.0859684
WDR88	1.84654	-0.5368	0.192939	-2.78223	0.00539876	0.0859684
MCM3AP-AS1	15.3821	-0.240655	0.0865462	-2.78066	0.00542491	0.0863117
RABEP2	239.508	-0.131446	0.0472898	-2.77959	0.00544278	0.08647
RASA4B	8.09592	-0.370792	0.133403	-2.77949	0.00544437	0.08647
LCN10	25.8709	-0.343145	0.123468	-2.77921	0.00544912	0.08647
DOT1L	96.5771	-0.191857	0.069039	-2.77896	0.00545327	0.08647
IDH1	866.932	0.123519	0.0444718	2.77746	0.00547864	0.0867991
LTBP2	53.3886	-0.365579	0.131661	-2.77666	0.00549204	0.0869381
SAMD9	8058.92	0.179966	0.0648442	2.77536	0.00551409	0.0871672
BMP2	4.74557	-0.488015	0.175845	-2.77526	0.0055158	0.0871672
HDAC10	119.705	-0.19727	0.071107	-2.77427	0.00553255	0.0873347
FAM20C	28.7767	-0.275174	0.0991945	-2.77409	0.00553569	0.0873347
CD4	543.059	-0.200221	0.072191	-2.77349	0.00554587	0.0874057
SNORA81	631.337	0.523698	0.188837	2.77328	0.0055495	0.0874057
GPR124	34.7474	-0.249945	0.0901698	-2.77194	0.00557231	0.0876353
HSPG2	18.5871	-0.50111	0.180784	-2.77188	0.0055734	0.0876353
NAB1	1435.05	0.0974932	0.0351789	2.77135	0.00558238	0.0877031
PPP1R13L	5.08654	-0.387652	0.139901	-2.7709	0.00559024	0.0877452
LINC00617	0.785189	-0.833682	0.300893	-2.77069	0.00559374	NA
IRS1	31.9003	-0.249157	0.0899352	-2.77041	0.0055986	0.0877452
LOC100130872	104.579	-0.277246	0.100081	-2.77021	0.00560204	0.0877452
MIR210HG	3.85585	-0.370494	0.133757	-2.7699	0.00560738	0.0877452
APOBEC3D	53.69	-0.189445	0.0683955	-2.76984	0.00560841	0.0877452
HSFX1	0.836559	-0.802416	0.289763	-2.76922	0.00561909	0.0878392
TBC1D24	27.3528	-0.229038	0.0827538	-2.7677	0.00564532	0.0881759
LLGL2	316.494	-0.203532	0.0735617	-2.76682	0.00566057	0.0883407
ZEB2-AS1	21.5428	0.246941	0.0892636	2.76642	0.00566754	0.0883722
REXO1	78.6026	-0.271022	0.0979837	-2.76599	0.00567499	0.0883722
PHKB	1288.75	0.0901768	0.0326074	2.76553	0.00568303	0.0883722
ECT2	203.556	0.12519	0.0452726	2.76525	0.00568794	0.0883722
CHTF18	91.5523	-0.181212	0.0655398	-2.76491	0.00569389	0.0883722
CXCL3	2.92767	-0.420143	0.151959	-2.76485	0.00569483	0.0883722
ZNF621	192.218	-0.160507	0.0580591	-2.76455	0.00570016	0.0883722
SUFU	51.8816	-0.285672	0.103334	-2.76455	0.00570022	0.0883722
IL17D	0.743903	-0.853202	0.308684	-2.764	0.00570982	NA
RARG	78.847	-0.167101	0.0604625	-2.76371	0.00571486	0.0885261
MAN2B2	823.411	-0.108608	0.0393287	-2.76155	0.00575283	0.089041
XKR6	13.1749	-0.23419	0.0848152	-2.76118	0.00575934	0.0890683
NTPCR	52.9871	-0.158458	0.0574098	-2.76012	0.00577794	0.0892799
NFIX	13.4863	-0.284204	0.102977	-2.75987	0.00578252	0.0892799
URB2	185.816	-0.102797	0.037286	-2.75697	0.00583389	0.0899989
AKAP10	1402.1	0.0920252	0.033393	2.75582	0.00585444	0.0901948
HESX1	8.67847	0.349731	0.126911	2.75573	0.00585618	0.0901948
UCP2	188.514	-0.284827	0.103378	-2.75521	0.00586545	0.0902087
DRAM2	970.396	0.106215	0.0385516	2.75514	0.00586669	0.0902087
TULP3	50.4423	-0.137238	0.0498205	-2.75465	0.00587543	0.0902693
DDX28	225.733	-0.093568	0.0339776	-2.75381	0.00589057	0.090428
C15orf52	28.1489	-0.237229	0.086159	-2.75339	0.00589823	0.0904716
PRR22	4.30171	-0.36305	0.131906	-2.75233	0.00591726	0.0906192
FAM53B	1927.15	-0.118836	0.0431765	-2.75232	0.00591749	0.0906192
RGS18	9172.92	0.193531	0.0703234	2.75201	0.00592311	0.0906314
ADAM21	0.998435	-0.643927	0.234029	-2.75148	0.00593266	0.0906799
AC147651.4	45.635	0.175297	0.0637144	2.7513	0.00593594	0.0906799
POLE2	63.4879	0.20428	0.0742885	2.74982	0.00596274	0.0909508
C9orf114	362.731	-0.103039	0.0374762	-2.74945	0.0059696	0.0909508
ASCC2	368.792	-0.0711224	0.0258712	-2.74909	0.00597605	0.0909508
IFT172	154.492	-0.105975	0.0385493	-2.74907	0.00597645	0.0909508
ATAD3B	201.261	-0.156873	0.0570714	-2.74872	0.00598288	0.0909508
DAPP1	3902.39	0.138822	0.0505098	2.74841	0.00598853	0.0909508
ZNF658	108.875	0.156295	0.0568712	2.74823	0.00599182	0.0909508
PTPRC	64034.9	0.108958	0.0396469	2.7482	0.0059924	0.0909508
PLD3	358.923	-0.160015	0.0582376	-2.74763	0.00600277	0.0910347
HNRNPUL1	766.444	-0.189675	0.0690549	-2.74673	0.0060193	0.0912117
MRPS18C	327.241	0.118208	0.043045	2.74615	0.00602986	0.0912982
LAMA2	47.1927	-0.307295	0.111921	-2.74565	0.00603917	0.0913598
HIST2H2BE	3286.29	0.141253	0.0514509	2.7454	0.00604365	0.0913598
MVB12A	43.777	-0.185957	0.0677533	-2.74462	0.00605802	0.0914257
PPBP	15234.1	0.306839	0.111806	2.74438	0.00606245	0.0914257
EVC	11.152	-0.369985	0.134818	-2.74433	0.00606352	0.0914257
CCDC64	96.9643	-0.17863	0.0650958	-2.74411	0.00606748	0.0914257
RHEBL1	30.883	-0.186414	0.0679536	-2.74326	0.00608329	0.0915906
FOXP4	11.8345	-0.313027	0.114149	-2.74227	0.00610168	0.0916493
GYLTL1B	23.5284	-0.296454	0.108106	-2.74227	0.0061017	0.0916493
DGKD	1208.87	-0.121547	0.0443308	-2.74182	0.00611006	0.0916493
SWT1	345.877	0.100664	0.0367144	2.74181	0.00611011	0.0916493
ARHGAP22	28.3193	-0.25347	0.0924487	-2.74173	0.00611158	0.0916493
PEG3	3.59501	-0.546713	0.199496	-2.74047	0.00613509	0.0919285
SIRT2	229.637	-0.108856	0.039728	-2.74003	0.00614331	0.0919394
CENPF	123.106	0.178822	0.0652657	2.73991	0.00614561	0.0919394
FBXW4	407.718	-0.0940254	0.034325	-2.73927	0.00615766	0.0920465
ACOT13	260.261	0.132815	0.0484974	2.73861	0.00617	0.0921196
LTBP3	72.1192	-0.232745	0.0849905	-2.73848	0.00617236	0.0921196
LOC100379224	3.99345	0.408027	0.149013	2.73819	0.00617777	0.0921273
DLAT	203.506	-0.0819559	0.0299403	-2.73731	0.00619447	0.092303
AZI1	110.938	-0.120797	0.0441387	-2.73676	0.00620482	0.092384
VIT	6.45415	-0.40652	0.148555	-2.73649	0.00620984	0.0923855
LOC101929515	1.16577	-0.706129	0.25811	-2.73577	0.00622346	0.0925114
ITLN1	8.59213	-0.398189	0.145563	-2.73552	0.00622815	0.0925114
S1PR2	14.6269	-0.254969	0.0932201	-2.73513	0.0062355	0.0925475
STK38L	2099.68	0.11926	0.0436186	2.73416	0.00625404	0.0926943
DCHS1	33.532	-0.338624	0.123852	-2.73409	0.00625526	0.0926943
LOC102546294	22.193	0.226228	0.0827609	2.73351	0.00626633	0.0927219
ENC1	581.681	-0.278804	0.102001	-2.73334	0.00626954	0.0927219
LZTS3	5.10827	-0.405595	0.148395	-2.73322	0.00627193	0.0927219
RNPEPL1	336.378	-0.24065	0.0880838	-2.73206	0.00629393	0.0928944
EREG	79.7409	-0.453417	0.165983	-2.73171	0.0063006	0.0928944
HNRNPUL2	378.609	-0.0744767	0.0272649	-2.7316	0.00630283	0.0928944
CD22	153.647	-0.295626	0.108226	-2.73157	0.00630337	0.0928944
SYNGAP1	34.2878	-0.308688	0.113029	-2.73106	0.0063131	0.0929648
C21orf2	155.48	-0.152532	0.0558739	-2.72993	0.00633481	0.0931526
AHCY	102.147	-0.115698	0.0423821	-2.72988	0.00633577	0.0931526
RFPL1S	7.76625	-0.295636	0.108348	-2.72858	0.00636067	0.0934457
APEX2	58.3816	-0.115267	0.0422512	-2.72813	0.00636938	0.0935006
PLK2	53.1483	-0.219625	0.0805253	-2.72741	0.00638339	0.0936331
TTYH3	102.453	-0.317239	0.116353	-2.72652	0.00640067	0.0937946
CLEC2B	3067.95	0.176994	0.0649202	2.72632	0.00640439	0.0937946
EME2	81.2577	-0.159691	0.0585799	-2.72604	0.00640991	0.0938023
SNRNP70	792.881	-0.0987713	0.0362546	-2.72438	0.00644227	0.0942025
PCDHGA2	0.723165	-0.908873	0.333645	-2.72407	0.0064483	NA
AKAP1	174.713	-0.107638	0.0395276	-2.72312	0.00646688	0.0944889
DCAF7	499.555	-0.164911	0.0605685	-2.72273	0.00647458	0.0945278
GZMM	480.46	-0.224314	0.0824493	-2.72062	0.00651592	0.0950575
CTSK	60.4374	-0.241863	0.0889236	-2.71989	0.00653031	0.0950732
SLAMF9	0.879757	-0.817522	0.300586	-2.71976	0.00653295	0.0950732
MAP3K10	64.6576	-0.176218	0.0647937	-2.71967	0.00653469	0.0950732
ZAP70	1805.94	-0.165017	0.0606787	-2.71952	0.0065376	0.0950732
SLC17A5	384.803	0.0581396	0.0213822	2.71907	0.00654653	0.0950732
ANKRD29	1.91576	-0.551082	0.202676	-2.71903	0.00654735	0.0950732
SPOP	1453.93	0.0770864	0.0283633	2.71782	0.00657136	0.0953413
PTTG1IP	3234.24	0.111127	0.040892	2.71756	0.00657654	0.0953413
RAB15	7.44055	-0.352228	0.129641	-2.71695	0.0065886	0.0953413
ANKRD49	751.052	0.11269	0.0414818	2.71662	0.00659528	0.0953413
TCOF1	226.745	-0.130276	0.0479565	-2.71653	0.00659693	0.0953413
SPIDR	1067.79	0.0801002	0.0294871	2.71645	0.00659863	0.0953413
PLXDC2	4783.78	0.153202	0.0564008	2.71631	0.00660133	0.0953413
TFAP2E	20.3119	-0.160201	0.0589856	-2.71594	0.00660888	0.095377
GIT1	118.821	-0.179378	0.066066	-2.71513	0.00662491	0.0954669
LMO2	1303.95	0.156421	0.0576111	2.71512	0.00662527	0.0954669
MESP1	2.47432	-0.459597	0.169313	-2.71448	0.00663791	0.0955758
DDX60L	6472.8	0.239861	0.0883724	2.71421	0.00664339	0.0955806
SUPT20H	1324.22	0.113082	0.0416678	2.7139	0.00664968	0.0955806
ORMDL1	1498.07	0.0814029	0.0299982	2.71359	0.00665575	0.0955806
C19orf33	36.9153	0.379222	0.139756	2.71345	0.00665859	0.0955806
TRAPPC12	426.047	-0.0955158	0.0352102	-2.71273	0.00667309	0.0956656
FAM192A	1455.45	0.0843627	0.0310997	2.71265	0.0066747	0.0956656
SNORD79	6.70854	0.262994	0.0969658	2.71223	0.00668315	0.0957136
B3GALT6	260.966	-0.109045	0.0402087	-2.71198	0.00668824	0.0957137
FBN2	463.393	0.215902	0.0796197	2.71166	0.0066947	0.0957332
TCEAL4	82.5516	-0.187232	0.0690587	-2.7112	0.00670396	0.0957928
SRCAP	396.654	-0.245169	0.0904488	-2.71058	0.00671658	0.0958459
TNR	2.31144	-0.517903	0.191085	-2.71032	0.00672176	0.0958459
PPAP2B	12.8186	-0.370619	0.136752	-2.71015	0.00672529	0.0958459
LGALS8	1945.12	0.0845592	0.0312025	2.71001	0.00672809	0.0958459
PTPLB	120.097	-0.0845016	0.0311884	-2.70939	0.00674069	0.0959104
ZBTB7A	175.401	-0.184313	0.0680355	-2.70907	0.0067473	0.0959104
FSD1	9.01514	-0.383084	0.141433	-2.70859	0.00675702	0.0959104
SNORD2	105.547	0.1791	0.0661239	2.70856	0.00675768	0.0959104
PCDH1	26.6925	-0.360742	0.133187	-2.70853	0.00675813	0.0959104
WWTR1	10.4451	-0.503344	0.185854	-2.70828	0.00676335	0.095912
NFIC	76.5067	-0.312449	0.115452	-2.70632	0.00680339	0.096407
PYROXD2	109.208	-0.14014	0.0518004	-2.70539	0.00682241	0.0965317
ZNF397	598.021	0.0957682	0.0353991	2.70539	0.00682246	0.0965317
ST14	232.19	-0.168519	0.0622981	-2.70504	0.00682965	0.0965607
EFHD1	0.686645	-0.991392	0.366516	-2.70491	0.00683225	NA
CEP170	1366.49	0.116211	0.0429659	2.70472	0.00683614	0.0965798
PNPLA6	443.274	-0.169819	0.0628207	-2.70323	0.00686701	0.0967831
KIF15	55.1907	0.163597	0.0605198	2.70319	0.00686772	0.0967831
CYP4F35P	5.27567	-0.433465	0.160358	-2.7031	0.00686959	0.0967831
MAMLD1	2.96807	-0.483477	0.178865	-2.70303	0.00687114	0.0967831
KDELR1	59.7942	-0.196291	0.0726482	-2.70193	0.00689377	0.0970292
TRIM65	183.17	-0.162513	0.0601769	-2.70059	0.00692171	0.0971661
URM1	70.9655	-0.167305	0.0619539	-2.70047	0.00692413	0.0971661
FABP5P3	3.77667	0.367163	0.135964	2.70045	0.00692464	0.0971661
TRAF4	83.5024	-0.187182	0.0693187	-2.70032	0.00692734	0.0971661
TP53	90.0333	-0.198708	0.0735932	-2.70009	0.00693198	0.0971661
LOC102723927	10.786	-0.403663	0.149506	-2.69997	0.00693453	0.0971661
C14orf2	868.381	0.131517	0.0487368	2.69852	0.00696489	0.0975038
ANKRD40	130.499	-0.15067	0.0558412	-2.69819	0.00697172	0.0975038
EP400NL	18.1736	-0.224339	0.0831478	-2.69807	0.00697419	0.0975038
GAS6	62.1457	-0.245421	0.0909997	-2.69694	0.00699792	0.0977628
CNNM3	268.769	-0.131275	0.0486802	-2.69668	0.00700354	0.0977686
CTIF	33.4571	-0.231937	0.0860527	-2.69529	0.00703265	0.0980817
ARHGAP5-AS1	2.15855	-0.471876	0.17509	-2.69504	0.00703793	0.0980817
ST7L	187.544	0.103481	0.038402	2.69468	0.00704557	0.0980817
TPBG	7.68196	-0.43746	0.162366	-2.69429	0.00705389	0.0980817
VAT1	101.857	-0.139868	0.0519132	-2.69427	0.00705433	0.0980817
FBXO46	46.2983	-0.211634	0.0785586	-2.69396	0.00706079	0.0980817
INTS6-AS1	132.898	0.130964	0.0486224	2.69349	0.00707082	0.0980817
UBE2W	2212.27	0.118904	0.0441451	2.69347	0.00707116	0.0980817
MFI2	7.34084	-0.314122	0.116627	-2.69339	0.00707295	0.0980817
GAMT	27.1719	-0.19572	0.0727003	-2.69215	0.00709941	0.098376
USP16	1426.88	0.0795804	0.0295656	2.69165	0.00710992	0.0983782
FAM178B	3.50973	-0.385674	0.143286	-2.69165	0.00711004	0.0983782
PCSK7	1266.71	-0.0888872	0.0330271	-2.69134	0.0071166	0.0983966
CREB3L2	196.998	-0.232954	0.0865859	-2.69044	0.00713569	0.0985389
BAI2	8.72085	-0.360596	0.134032	-2.69037	0.00713738	0.0985389
MLEC	693.762	-0.0868413	0.0322877	-2.68961	0.00715351	0.098689
SPG11	5052.13	0.102574	0.0381416	2.68929	0.00716042	0.0987119
SCUBE3	2.99331	-0.70292	0.261419	-2.68886	0.00716957	0.0987656
MTCP1	24.5528	0.158811	0.0590684	2.68859	0.00717544	0.098774
TLR5	507.687	0.217352	0.0808667	2.68778	0.00719284	0.0989128
TMIGD2	103.39	-0.25085	0.0933348	-2.68763	0.00719605	0.0989128
NCKAP5	2.1612	-0.62443	0.232412	-2.68673	0.00721544	0.0989967
ZNF271	699.941	0.0976858	0.0363648	2.68627	0.0072254	0.0989967
ST6GAL1	1084.13	-0.126228	0.0469977	-2.68584	0.00723478	0.0989967
JMJD8	91.12	-0.12592	0.0468874	-2.68559	0.00724026	0.0989967
RRP1B	223.609	-0.142966	0.0532362	-2.6855	0.00724219	0.0989967
PHLDA3	6.83333	-0.350712	0.130597	-2.68546	0.00724304	0.0989967
DIP2C	67.0905	-0.199813	0.0744094	-2.68532	0.00724604	0.0989967
USP20	729.748	-0.106767	0.0397635	-2.68506	0.00725173	0.0989967
POFUT2	158.079	-0.140001	0.0521423	-2.68497	0.00725365	0.0989967
LMNB1	2040.06	0.209613	0.0780705	2.68491	0.00725484	0.0989967
AC011899.9	95.1218	-0.193829	0.072204	-2.68447	0.00726457	0.0990429
ARL4C	2919.99	-0.173943	0.0648007	-2.68427	0.00726877	0.0990429
FAM46B	1.78859	-0.554785	0.206705	-2.68394	0.00727593	0.0990686
HMGCR	1981.79	0.114538	0.0426934	2.68281	0.00730065	0.0992525
EBF4	6.79791	-0.352784	0.131504	-2.68268	0.00730358	0.0992525
GUCY2D	3.24027	-0.489843	0.182603	-2.68255	0.0073063	0.0992525
AP3D1	901.621	-0.0968751	0.0361178	-2.6822	0.00731402	0.0992525
SUV420H2	39.766	-0.186077	0.0693892	-2.68165	0.00732611	0.0992525
COL5A1	6.83449	-0.716142	0.267074	-2.68144	0.00733067	0.0992525
POLL	89.6744	-0.143529	0.053538	-2.68088	0.00734292	0.0992525
RAB8B	6161.75	0.107794	0.0402104	2.68074	0.00734598	0.0992525
P2RY2	136.15	-0.258106	0.0962854	-2.68063	0.00734828	0.0992525
NMNAT1	288.195	0.10968	0.0409164	2.68058	0.00734936	0.0992525
PTDSS2	55.8738	-0.138203	0.0515574	-2.68056	0.00734988	0.0992525
TPM3	8271.46	0.0962423	0.0359056	2.68043	0.00735282	0.0992525
CRB2	1.02778	-0.887351	0.331103	-2.67999	0.00736253	0.0992998
DHCR24	48.512	-0.240408	0.0897115	-2.67979	0.00736689	0.0992998
C11orf35	15.7811	-0.221917	0.0828931	-2.67715	0.00742519	0.099973
HRAS	41.9784	-0.150612	0.0562605	-2.67704	0.00742748	0.099973
SETBP1	203.096	-0.21373	0.0798503	-2.67664	0.00743651	0.100023
MCM10	18.3277	0.239883	0.0896455	2.67591	0.00745271	0.100169
BHLHE40-AS1	9.16599	-0.223969	0.0837247	-2.67507	0.00747142	0.100277
FILIP1L	29.845	-0.434013	0.162268	-2.67467	0.00748026	0.100277
OXR1	1441.6	0.0706132	0.0264012	2.67462	0.00748151	0.100277
ADIPOR1	3890.21	0.147757	0.0552446	2.67459	0.00748207	0.100277
KRBOX4	187.556	-0.089211	0.0333651	-2.67378	0.00750009	0.100447
XG	1.80343	-0.705776	0.263995	-2.67345	0.00750759	0.100476
RP11-840I19.3	1.86947	0.872811	0.326576	2.67261	0.00752627	0.100654
GNAL	39.6054	-0.285578	0.106926	-2.67081	0.00756686	0.101084
GIPR	18.8329	-0.235166	0.0880538	-2.6707	0.00756923	0.101084
AKAP8	662.414	-0.0581258	0.0217706	-2.66992	0.00758692	0.101242
AR	9.46664	-0.37589	0.140802	-2.66964	0.00759337	0.101242
SCARNA9	1394.95	0.111185	0.0416505	2.66947	0.0075972	0.101242
CRY2	361.364	-0.0870967	0.0326348	-2.66883	0.00761155	0.101319
TNPO2	181.858	-0.13347	0.0500124	-2.66874	0.00761372	0.101319
RP11-593F23.1	0.826745	-0.802925	0.300883	-2.66857	0.00761759	NA
HHEX	315.936	0.14484	0.0542875	2.66802	0.00762996	0.101382
MATK	529.039	-0.220053	0.08249	-2.66763	0.00763877	0.101382
TTC36	5.23153	-0.349758	0.131113	-2.66761	0.00763938	0.101382
LOC100287098	0.894035	-0.711639	0.266774	-2.66758	0.00764008	0.101382
NCAPG2	207.24	0.247458	0.0927735	2.66733	0.00764562	0.101384
MCF2L	60.4638	-0.19834	0.0743659	-2.66708	0.00765139	0.101389
TOM1L2	112.399	-0.187266	0.0702251	-2.66665	0.00766121	0.10143
KATNBL1	1482	0.184339	0.0691321	2.66647	0.0076653	0.10143
LMF1	100.469	-0.143736	0.0539101	-2.66622	0.00767093	0.101433
SLC12A3	8.01727	-0.347938	0.130534	-2.66549	0.0076876	0.101582
LINC01089	257.266	0.100148	0.0375819	2.66479	0.00770376	0.101678
C1orf27	534.562	0.0858683	0.0322244	2.6647	0.0077057	0.101678
ATF6	2983.86	0.118891	0.0446275	2.66408	0.00771997	0.101795
ZCWPW2	30.8641	0.136676	0.0513087	2.66381	0.00772618	0.101806
MGC16275	43.2609	0.202784	0.0761397	2.66331	0.0077376	0.101885
CCPG1	1266.92	0.150299	0.0564385	2.66306	0.00774346	0.101891
SLC30A1	366.271	0.0972104	0.0365098	2.66258	0.00775439	0.101927
PTPN9	232.723	-0.095043	0.0356974	-2.66246	0.00775712	0.101927
NDUFV1	749.169	-0.0904861	0.0339944	-2.6618	0.00777246	0.101962
C17orf105	0.918034	0.690806	0.259555	2.6615	0.00777928	0.101962
RP5-1142A6.2	1.2187	-0.639233	0.240185	-2.66142	0.00778122	0.101962
HIST1H2BC	2774.15	0.153622	0.0577266	2.66121	0.00778608	0.101962
SLC8A1-AS1	1.10718	-0.632531	0.237703	-2.66102	0.00779048	0.101962
FHOD1	118.786	-0.196485	0.0738407	-2.66094	0.00779232	0.101962
TRAPPC3L	59.9931	0.300903	0.113117	2.6601	0.00781176	0.102145
SGTB	1258.37	0.0913237	0.0343362	2.65969	0.00782125	0.102198
ACTR3	11076	0.0919041	0.0345595	2.6593	0.00783034	0.102199
NBN	3593.34	0.142789	0.053706	2.65872	0.00784374	0.102199
NUS1	351.828	-0.087286	0.0328309	-2.65865	0.00784537	0.102199
RP11-701P16.5	176.77	0.290929	0.109432	2.65853	0.00784829	0.102199
CLEC6A	58.8922	0.238125	0.0895753	2.65838	0.00785181	0.102199
SRBD1	994.107	0.129373	0.0486679	2.65829	0.00785394	0.102199
DAXX	99.2906	-0.191503	0.072078	-2.65688	0.00788675	0.102555
LOC554223	3.99678	-1.0082	0.379698	-2.65527	0.00792458	0.102976
ZNF512B	48.3002	-0.227991	0.0858773	-2.65484	0.00793457	0.102977
APPBP2	1226.64	0.0580531	0.0218679	2.65471	0.00793756	0.102977
MFSD2A	76.1943	-0.188581	0.0710403	-2.65456	0.00794111	0.102977
ZNF619	102.363	-0.138579	0.0522288	-2.65331	0.00797061	0.103288
ATP2A3	934.36	-0.189639	0.0715102	-2.65192	0.00800347	0.103471
PERP	48.6681	-0.240522	0.0907269	-2.65106	0.008024	0.103471
CEP112	14.9671	-0.302759	0.114208	-2.65093	0.00802695	0.103471
ANKRD54	73.6109	-0.106687	0.0402451	-2.65093	0.00802701	0.103471
ATP2A2	808.847	-0.124195	0.0468534	-2.65072	0.00803193	0.103471
KCTD10	292.881	-0.116313	0.0438808	-2.65065	0.00803378	0.103471
CXCL10	47.3865	0.410415	0.154839	2.65059	0.00803506	0.103471
RBM5	4746.42	0.0776036	0.0292797	2.65042	0.00803909	0.103471
CSF1	49.8132	-0.284538	0.107364	-2.65023	0.00804368	0.103471
SEMA4C	271.847	-0.170356	0.0642836	-2.65007	0.00804762	0.103471
TGFBR3	781.264	-0.235916	0.0890285	-2.64989	0.00805184	0.103471
HIST1H2AG	590.15	0.15546	0.0586679	2.64983	0.00805318	0.103471
AKNA	2303.27	-0.231929	0.0875302	-2.6497	0.00805629	0.103471
NAT8L	2.18863	-0.591171	0.223139	-2.64934	0.00806487	0.10351
UBE2D1	2447.26	0.185611	0.0700692	2.64897	0.00807369	0.103553
KXD1	227.498	-0.101434	0.038299	-2.64848	0.00808548	0.103633
GOLGA6L10	5.02962	-0.429632	0.162283	-2.64743	0.00811059	0.103884
LOC100129316	7.20722	-0.517458	0.195597	-2.64554	0.00815607	0.104325
MAP1S	58.6315	-0.254098	0.0960537	-2.64537	0.00816005	0.104325
PPP2R5D	93.7083	-0.159443	0.0602737	-2.64531	0.00816166	0.104325
LOC100130705	5.02833	-0.295271	0.111632	-2.64505	0.00816799	0.104335
SKI	237.355	-0.274376	0.10375	-2.6446	0.00817873	0.104401
ERGIC3	201.392	-0.130369	0.0493066	-2.64406	0.00819189	0.104498
SRP54	1092.31	0.0933554	0.0353107	2.64383	0.00819749	0.104499
WSCD1	2.21432	-0.554713	0.209843	-2.64346	0.00820627	0.10454
SLC14A2	1.31225	-0.619524	0.234446	-2.6425	0.0082297	0.104767
CASP8	5500.06	0.112952	0.0427676	2.64107	0.00826445	0.105038
AMN	6.39311	-0.359119	0.135975	-2.64106	0.00826466	0.105038
CARD14	1.02061	-0.75688	0.286602	-2.64087	0.00826926	0.105038
NPIPA5	10.3715	-0.260226	0.098561	-2.64026	0.00828429	0.105038
VARS2	112.362	-0.180213	0.0682602	-2.64008	0.00828863	0.105038
IFRD2	161.119	-0.133717	0.0506551	-2.63976	0.00829646	0.105038
TNFSF9	4.88256	-0.42151	0.159687	-2.63959	0.00830058	0.105038
ARRDC2	950.966	-0.0933373	0.0353622	-2.63947	0.0083037	0.105038
ZNF544	221.346	-0.0965352	0.0365743	-2.63943	0.0083046	0.105038
ZNF8	156.554	-0.0848085	0.0321325	-2.63934	0.00830687	0.105038
LOC644656	112.78	0.131473	0.0498382	2.63799	0.00833986	0.105325
NUMBL	13.4359	-0.271588	0.102954	-2.63795	0.00834081	0.105325
MIR7856	1.42761	0.598126	0.226772	2.63756	0.0083504	0.105375
SALL2	3.53112	-0.411016	0.155857	-2.63715	0.00836071	0.105435
RBBP8	309.567	0.133173	0.0505109	2.63653	0.00837583	0.105555
ZNF658B	27.1964	0.236516	0.0897168	2.63625	0.00838275	0.105571
ZDHHC9	12.8745	-0.229608	0.0871202	-2.63553	0.00840049	0.105703
C16orf45	27.0895	-0.258095	0.097935	-2.63537	0.00840448	0.105703
DDIT4	1079.05	-0.331783	0.125938	-2.6345	0.00842615	0.105905
LAMB3	17.6228	-0.364779	0.138506	-2.63367	0.00844672	0.106092
GTF2IRD2	35.1783	-0.194754	0.0739584	-2.63329	0.00845625	0.10614
PHTF1	628.787	0.147641	0.0560719	2.63306	0.00846184	0.10614
MBTPS1	1211.58	-0.0549853	0.0208932	-2.63173	0.00849502	0.106438
NELFB	556.302	-0.111659	0.042429	-2.63166	0.00849688	0.106438
DIRAS3	0.563747	-0.853113	0.324407	-2.62976	0.00854444	NA
SPTBN5	61.3339	-0.22754	0.0865755	-2.62823	0.00858298	0.107445
ABCA9	16.3113	-0.416176	0.15842	-2.62703	0.0086133	0.107704
USP18	71.0794	0.428284	0.163045	2.62678	0.0086198	0.107704
CDIP1	54.7466	-0.19109	0.0727481	-2.62673	0.00862094	0.107704
DEAF1	143.898	-0.0837273	0.0318897	-2.62553	0.0086514	0.107725
LINC00176	19.6301	-0.268235	0.102167	-2.62546	0.00865317	0.107725
CAPRIN1	3426.23	0.0454362	0.0173061	2.62545	0.00865353	0.107725
C15orf26	61.2049	0.319946	0.121865	2.62542	0.00865433	0.107725
PWWP2B	156.933	-0.150389	0.0572927	-2.62493	0.00866675	0.107725
RECQL4	21.3139	-0.204294	0.0778305	-2.62485	0.00866861	0.107725
IVD	235.277	-0.136453	0.051985	-2.62485	0.00866862	0.107725
SNORA53	1043.01	0.614033	0.233947	2.62467	0.00867342	0.107725
RGAG4	8.68627	-0.346885	0.132165	-2.62464	0.00867418	0.107725
TUBB3	2.4599	-0.465599	0.177459	-2.62371	0.00869787	0.107888
DPH2	96.7405	-0.132067	0.0503368	-2.62367	0.00869876	0.107888
GIMAP4	8740.11	0.14617	0.0557345	2.62261	0.00872587	0.108114
FLJ31306	1956.7	0.0980019	0.0373695	2.62251	0.00872852	0.108114
ADD1	1029.35	-0.147821	0.0563884	-2.62147	0.00875508	0.108306
ZNF585B	164.296	-0.106053	0.0404557	-2.62145	0.00875556	0.108306
UNC5B	2.22637	-0.709332	0.270636	-2.62099	0.00876755	0.108383
CDK16	293.164	-0.0894314	0.0341413	-2.61945	0.0088072	0.108802
MRPL42P5	1.50027	-0.599326	0.228856	-2.61879	0.00882432	0.108942
GTPBP6	304.118	-0.121199	0.0462866	-2.61844	0.00883332	0.108981
HNRNPC	8132.41	0.100042	0.0382125	2.61805	0.00884342	0.109034
C1orf159	71.8095	-0.144944	0.0553697	-2.61776	0.00885103	0.109056
LOC102723466	0.667522	-1.0066	0.384597	-2.61729	0.008863	NA
PLVAP	3.04653	-0.616808	0.235707	-2.61684	0.00887468	0.109276
AQR	1647.78	0.0584048	0.0223217	2.6165	0.0088836	0.109314
RRBP1	798.312	-0.0969693	0.0370752	-2.61547	0.00891042	0.109558
ZNF549	225.595	-0.104014	0.0397713	-2.61529	0.00891507	0.109558
FKBP4	180.578	-0.101821	0.0389475	-2.61431	0.00894087	0.109803
DTX3	18.4346	-0.257122	0.0983681	-2.61388	0.00895211	0.109804
MIR4482-1	13.2445	0.227438	0.0870122	2.61386	0.00895264	0.109804
PCDHGA9	3.62484	-0.52721	0.201731	-2.61343	0.00896388	0.109838
LOC646719	340.162	0.0965658	0.0369516	2.61331	0.00896705	0.109838
SP3	6981.81	0.0964847	0.0369268	2.61286	0.00897871	0.109909
TMEM150A	24.612	-0.182416	0.0698307	-2.61225	0.00899475	0.110033
NEIL3	791.841	0.229753	0.0879661	2.61184	0.00900565	0.110038
SYNPO2	27.5953	-0.357771	0.136983	-2.6118	0.0090068	0.110038
ANLN	51.5169	0.190164	0.0728459	2.6105	0.0090411	0.110385
ZSCAN29	372.778	-0.0719182	0.0275547	-2.61002	0.00905377	0.110468
PRRT2	1.44289	-0.561276	0.215219	-2.60793	0.00910928	0.111073
SH3GLB1	4092.44	0.136662	0.0524194	2.60709	0.00913165	0.111175
RNF121	147.015	-0.0761317	0.0292034	-2.60695	0.00913535	0.111175
ELOVL4	21.4809	-0.249517	0.0957237	-2.60664	0.00914352	0.111175
PSAT1	27.2186	-0.19274	0.0739454	-2.60652	0.00914683	0.111175
COPB2	2557.56	0.0823521	0.0315963	2.60638	0.00915039	0.111175
ASTL	3.5728	-0.515056	0.197638	-2.60606	0.00915892	0.111175
FAM228B	291.452	0.173014	0.0663891	2.60606	0.00915909	0.111175
ULK3	183.667	-0.148886	0.0571392	-2.60567	0.0091694	0.111229
CBX5	343.631	-0.195552	0.0750631	-2.60517	0.0091828	0.111319
TMEM209	128.738	-0.13146	0.0504687	-2.60478	0.00919339	0.111368
CREBRF	5248.74	0.112995	0.0433863	2.60438	0.00920397	0.111368
RP11-134P9.3	59.2377	0.294465	0.113067	2.60434	0.00920523	0.111368
MAGI2	3.84647	-0.411558	0.15804	-2.60414	0.00921057	0.111368
SETD4	200.394	-0.0720469	0.0276702	-2.60377	0.00922044	0.111416
ORC3	418.259	0.0833895	0.0320328	2.60325	0.00923444	0.11142
SPAG8	27.769	0.166017	0.0637816	2.6029	0.00924376	0.11142
PHF13	104.478	-0.123989	0.047637	-2.6028	0.00924671	0.11142
WDR54	79.6565	-0.14063	0.0540329	-2.60267	0.00925008	0.11142
FAM83G	17.7008	-0.231631	0.0889978	-2.60266	0.00925041	0.11142
PPIL3	266.35	0.129751	0.0498892	2.60079	0.00930092	0.111917
TRAF7	322.46	-0.120307	0.0462595	-2.60069	0.00930357	0.111917
MYO18A	648.967	-0.106702	0.0410353	-2.60024	0.00931583	0.111987
FAM96A	783.563	0.0994957	0.03827	2.59983	0.00932695	0.111987
ARHGAP11B	19.5192	0.178245	0.0685607	2.59982	0.00932729	0.111987
DNAH14	56.3695	0.207205	0.0797138	2.59936	0.00933987	0.112067
ZNF503	11.83	-0.273807	0.105396	-2.59789	0.00937973	0.112429
ATG12	1207.14	0.0613815	0.0236282	2.59781	0.00938208	0.112429
CAPZA1	8101.17	0.110525	0.042565	2.59663	0.00941441	0.11264
SORBS2	4.3248	-0.678653	0.261362	-2.5966	0.00941507	0.11264
LOC100288152	22.954	-0.313696	0.120815	-2.59651	0.00941763	0.11264
RP11-219G17.4	0.731171	-0.816494	0.314499	-2.59617	0.00942683	NA
RABGGTA	97.6587	-0.108375	0.0417454	-2.59609	0.00942902	0.112704
B2M	188656	0.149367	0.0575433	2.59573	0.0094389	0.112721
DERL2	512.356	0.0750928	0.0289319	2.59551	0.00944519	0.112721
VPS4A	639.333	-0.0649704	0.0250343	-2.59525	0.0094521	0.112721
PTPN3	3.10492	-0.57788	0.222687	-2.59503	0.0094583	0.112721
HIST1H1B	556.718	0.185549	0.0715037	2.59495	0.00946042	0.112721
RNF144A	276.897	-0.176002	0.0678391	-2.5944	0.00947553	0.11283
LINC00222	5.26738	-0.383057	0.147667	-2.59405	0.00948522	0.112874
TNNC2	25.9676	0.293482	0.113156	2.5936	0.00949767	0.11295
ITPKA	1.21108	-0.601029	0.231849	-2.59233	0.00953295	0.113298
NAMPT	78829.5	0.227765	0.0879001	2.59118	0.00956466	0.113603
PCMTD1	4494.86	0.109093	0.0421056	2.59094	0.00957154	0.113613
ZNF362	89.6242	-0.161018	0.0621555	-2.59057	0.00958165	0.113661
TXNRD1	2932.71	0.104487	0.0403399	2.59016	0.00959309	0.113725
TGM2	14.2875	-0.528651	0.204121	-2.5899	0.00960047	0.113741
MARK4	113.142	-0.144777	0.0559103	-2.58946	0.00961275	0.113815
GFM2	498.5	0.0697879	0.026963	2.58829	0.00964545	0.114094
CREM	342.205	-0.211433	0.0816917	-2.58818	0.00964852	0.114094
SNORA4	47.1825	0.145741	0.0563162	2.58791	0.00965604	0.114111
SPON1	18.6734	-0.272773	0.10543	-2.58724	0.0096748	0.114261
GNG11	1319.1	0.276598	0.10693	2.58672	0.00968953	0.114363
FSCN2	12.0456	-0.253715	0.0981128	-2.58595	0.00971098	0.114504
FERMT2	7.2504	-0.54009	0.208863	-2.58586	0.00971366	0.114504
ZCCHC9	346.406	0.0878473	0.0339862	2.58479	0.00974375	0.114704
SNORD14D	35.1051	0.234972	0.0909136	2.58456	0.00975038	0.114704
MST1R	2.94115	-0.433659	0.167794	-2.58448	0.00975269	0.114704
RNU6-31P	1.68682	0.47628	0.184305	2.5842	0.00976047	0.114704
TMEM44-AS1	53.5771	0.132547	0.0512917	2.58418	0.00976117	0.114704
SIN3B	186.523	-0.213035	0.08245	-2.58381	0.00977147	0.114754
ATP6V1D	767.958	0.0911116	0.0352705	2.58322	0.00978816	0.114769
PSMF1	197.1	-0.179442	0.069467	-2.58312	0.00979112	0.114769
OCA2	1.09681	-0.803407	0.311028	-2.58307	0.00979249	0.114769
MAPK8IP1	5.10911	-0.35057	0.135727	-2.5829	0.00979723	0.114769
NABP1	5059.97	0.195446	0.0756782	2.5826	0.00980588	0.114799
WNT5A	0.701964	-1.02183	0.395713	-2.58225	0.00981575	NA
PEBP4	1.82476	-0.543406	0.210454	-2.58207	0.00982106	0.114905
FBXL18	46.1605	-0.234388	0.0908337	-2.58041	0.00986839	0.115387
PRSS23	420.338	-0.285226	0.11057	-2.57959	0.0098918	0.115531
ZNF189	565.851	0.0661051	0.0256266	2.57955	0.00989301	0.115531
LOC100996273	18.6798	-0.30068	0.116586	-2.57904	0.00990764	0.115626
RP1-249H1.4	6.41602	0.383337	0.148647	2.57883	0.00991348	0.115626
LOC101927069	146.629	0.160524	0.0622523	2.5786	0.00992026	0.115628
USP8	1792.62	0.0746162	0.028939	2.5784	0.0099259	0.115628
ATF5	22.9726	-0.210796	0.0817844	-2.57746	0.00995299	0.115872
D2HGDH	102.039	-0.161115	0.0625233	-2.57688	0.0099698	0.115901
LOC493754	149.203	-0.1033	0.04009	-2.57671	0.00997459	0.115901
LOC100652768	23.7372	-0.208676	0.0809886	-2.57661	0.00997753	0.115901
TRNAL29	5.94266	0.32477	0.12605	2.57651	0.0099802	0.115901
KCNC4	8.70932	-0.29414	0.114202	-2.57562	0.010006	0.116018
MMP19	6.7817	-0.482447	0.187324	-2.57547	0.0100104	0.116018
LOC102723554	1.36269	-0.484387	0.188081	-2.57542	0.0100118	0.116018
SCAMP4	13.7762	-0.342291	0.132912	-2.57531	0.010015	0.116018
CLK4	1708.18	0.140081	0.054407	2.57469	0.0100331	0.116123
MAP2K6	393.538	0.196343	0.0762624	2.57457	0.0100364	0.116123
TTC30A	71.6643	0.143414	0.0557199	2.57383	0.010058	0.116212
SLC12A4	206.485	-0.141785	0.0550875	-2.57382	0.0100583	0.116212
FAM129C	434.182	-0.251444	0.0976987	-2.57367	0.0100626	0.116212
TCF4	352.195	-0.221635	0.0861425	-2.57289	0.0100854	0.116404
ZNF280B	20.7477	-0.190849	0.0741891	-2.57247	0.0100976	0.116473
LOC101928163	4.34756	0.380008	0.147734	2.57225	0.010104	0.116475
RP11-83C7.2	0.386324	-1.01224	0.39358	-2.57188	0.0101147	NA
FRMPD3	21.6024	-0.328255	0.127707	-2.57037	0.010159	0.117037
TULP2	0.924787	-0.740609	0.288193	-2.56983	0.0101747	0.117109
TM2D1	360.534	0.0713405	0.0277618	2.56973	0.0101777	0.117109
IRAK3	4201.47	0.204576	0.079637	2.56886	0.0102035	0.117334
CPSF3L	541.008	-0.0670102	0.0260935	-2.56808	0.0102265	0.11748
LENG8	543.795	-0.242813	0.0945578	-2.56788	0.0102323	0.11748
DPYD	6261.54	0.114117	0.0444426	2.56774	0.0102363	0.11748
LOC646513	2.68219	-0.546315	0.212774	-2.56758	0.0102412	0.11748
GLTSCR1	26.9058	-0.288005	0.112184	-2.56726	0.0102505	0.117481
RNU6-33P	16.6646	0.298918	0.116457	2.56677	0.010265	0.117481
LOC101927663	65.2412	-0.146259	0.0569818	-2.56677	0.010265	0.117481
P2RX6	4.32449	-0.360926	0.140631	-2.56648	0.0102737	0.117481
RHOT1	1906.26	0.111535	0.0434679	2.56591	0.0102905	0.117481
MED24	185.152	-0.106994	0.0416998	-2.56581	0.0102935	0.117481
PIK3CA	1655.89	0.0798981	0.0311419	2.56562	0.0102992	0.117481
SLC35D2	335.705	0.10936	0.0426282	2.56543	0.0103047	0.117481
AIFM2	24.1374	-0.164364	0.0640705	-2.56536	0.010307	0.117481
STARD9	192.304	-0.219886	0.0857294	-2.56489	0.010321	0.117481
TBC1D22B	81.7261	-0.125534	0.0489469	-2.5647	0.0103265	0.117481
SNAP23	4632.17	0.120992	0.0471764	2.56467	0.0103275	0.117481
PSMD3	523.343	-0.0771629	0.0300898	-2.56442	0.010335	0.117481
CPSF2	1670.69	0.063576	0.0247933	2.56424	0.0103401	0.117481
FAM206A	222.515	0.0895202	0.0349161	2.56387	0.0103513	0.117481
LZTR1	454.542	-0.10419	0.0406389	-2.5638	0.0103532	0.117481
LACTB	883.591	0.119462	0.0465989	2.56362	0.0103588	0.117481
LOC149134	2.06149	-0.495126	0.193163	-2.56326	0.0103694	0.117481
SNORD87	33.9719	0.205036	0.0799977	2.56302	0.0103766	0.117481
USP43	6.26738	-0.328703	0.128255	-2.56287	0.0103809	0.117481
TSTA3	304.967	-0.0861176	0.0336024	-2.56284	0.0103819	0.117481
H1FNT	0.858969	-0.85942	0.33535	-2.56275	0.0103845	0.117481
MLXIP	180.701	-0.225436	0.0879699	-2.56265	0.0103875	0.117481
CARM1	49.5413	-0.172617	0.0673619	-2.56253	0.0103914	0.117481
ANKRD36BP2	128.712	0.320252	0.124993	2.56216	0.0104025	0.117515
MCC	31.4858	-0.252881	0.0987043	-2.56201	0.0104069	0.117515
GCSAML-AS1	1.99522	0.620069	0.242064	2.56159	0.0104193	0.117572
PRPF8	2354.23	-0.120386	0.0469995	-2.56142	0.0104245	0.117572
PVRL4	1.04866	-0.774017	0.302252	-2.56084	0.0104421	0.1177
GLIS2	1.70023	-0.621122	0.242582	-2.56046	0.0104534	0.117758
CYBB	15415.1	0.140984	0.0550668	2.56024	0.01046	0.117761
AC007386.2	4.69677	-0.425852	0.166357	-2.55986	0.0104714	0.117819
LEPREL4	30.6485	-0.18735	0.0731985	-2.55948	0.010483	0.117878
ZDHHC20	3406.4	0.0882034	0.0344682	2.55898	0.010498	0.117936
BAG6	386.075	-0.183168	0.0715811	-2.55889	0.0105006	0.117936
BBS10	365.151	0.108726	0.0424996	2.55828	0.0105192	0.118024
VSTM2B	2.52306	-0.813694	0.318071	-2.55822	0.010521	0.118024
ABCA13	501.691	0.30005	0.11731	2.55776	0.0105347	0.118051
PBLD	56.6901	0.113641	0.0444306	2.55772	0.010536	0.118051
GRIN3A	13.9848	0.347555	0.135922	2.55702	0.0105574	0.11822
FZR1	459.408	-0.127098	0.0497233	-2.55612	0.0105848	0.118279
RUNDC3B	6.0809	-0.482251	0.18869	-2.55579	0.0105947	0.118279
FIG4	801.261	0.0825445	0.0322984	2.55568	0.010598	0.118279
EPS15	3460.43	0.0583546	0.0228335	2.55565	0.0105989	0.118279
MIR553	5.51934	0.383468	0.150049	2.55562	0.0105997	0.118279
NDUFB3	631.616	0.154669	0.0605216	2.5556	0.0106004	0.118279
SMARCD1	136.056	-0.153814	0.060199	-2.55509	0.0106162	0.118339
KCNRG	10.2185	0.248764	0.097363	2.55501	0.0106184	0.118339
LOC102724428	11.3287	-0.387233	0.151577	-2.5547	0.0106279	0.118363
LOC100506730	4.41835	-0.393167	0.153915	-2.55443	0.0106361	0.118363
SCARNA5	5783.36	0.32574	0.127525	2.55432	0.0106394	0.118363
MAFK	397.721	-0.139967	0.0548147	-2.55345	0.010666	0.118589
HCG14	21.4973	0.227785	0.0892187	2.55311	0.0106767	0.118637
C5orf45	102.014	-0.143823	0.0563572	-2.55198	0.0107111	0.118937
OST4	2844.31	0.192605	0.0754792	2.55177	0.0107178	0.118937
LUZP1	312.15	-0.106853	0.0418797	-2.55143	0.0107281	0.118937
ZNF738	260.147	0.110091	0.0431523	2.55123	0.0107344	0.118937
CHAMP1	47.2336	-0.221135	0.0866789	-2.5512	0.0107354	0.118937
NSMCE2	226.928	0.0859835	0.0337147	2.55033	0.0107622	0.118971
HIST1H2BF	518.8	0.163175	0.0639842	2.55024	0.0107649	0.118971
SLC6A8	9.55164	-0.335052	0.131381	-2.55023	0.0107652	0.118971
ULBP2	1.11752	-0.554235	0.217334	-2.55015	0.0107676	0.118971
FAM221B	2.57374	-0.462639	0.181424	-2.55004	0.010771	0.118971
TMEM231	7.05219	-0.265989	0.104315	-2.54987	0.0107764	0.118971
RGS10	1256.17	0.168099	0.0659335	2.54952	0.0107872	0.11902
KIAA1107	123.228	0.130559	0.0512235	2.54881	0.0108091	0.119192
TRNAF6	13.386	0.364703	0.143134	2.54799	0.0108347	0.119404
NFKBIZ	2936.1	0.128557	0.0504795	2.54672	0.0108742	0.119597
RNU6-2	13.0254	0.290183	0.113947	2.54665	0.0108764	0.119597
ZNF192P1	12.351	0.238354	0.0936014	2.54648	0.0108815	0.119597
ATP5D	37.8355	-0.165369	0.064942	-2.54642	0.0108836	0.119597
AFTPH	2853.94	0.0810768	0.0318398	2.5464	0.010884	0.119597
GABARAPL2	700.703	0.116286	0.0456717	2.54613	0.0108926	0.119621
CCDC183-AS1	7.13953	-0.323789	0.127204	-2.54544	0.0109141	0.119744
MAPK7	66.723	-0.159059	0.0624932	-2.54523	0.0109207	0.119744
ZBED4	220.921	-0.144018	0.0565851	-2.54516	0.0109229	0.119744
LOC101929555	0.943169	-0.64434	0.253424	-2.54254	0.0110051	0.120474
P2RY11	9.08564	-0.231928	0.0912262	-2.54234	0.0110113	0.120474
HIST1H2AC	4098.06	0.112218	0.0441406	2.54228	0.0110133	0.120474
GBP1P1	25.0018	0.514669	0.202502	2.54155	0.0110361	0.120474
ARHGEF10	33.512	-0.238003	0.0936503	-2.5414	0.011041	0.120474
PCDHGC5	0.839694	-0.799836	0.314723	-2.5414	0.011041	0.120474
BET1L	126.138	-0.167271	0.0658271	-2.54107	0.0110514	0.120474
NACC1	99.3608	-0.209061	0.0822746	-2.54102	0.0110531	0.120474
RGS12	64.4443	-0.138162	0.0543761	-2.54086	0.011058	0.120474
CTSW	375.275	-0.23167	0.091178	-2.54085	0.0110583	0.120474
HTT	960.019	-0.144537	0.0568872	-2.54076	0.0110613	0.120474
FAM168B	1042.51	-0.0612339	0.0241037	-2.54043	0.0110715	0.120474
GOLGA8J	2.4418	-0.501953	0.197589	-2.54039	0.0110728	0.120474
ZFYVE16	3379.88	0.149584	0.05891	2.53919	0.011111	0.120791
C22orf34	80.1939	-0.166106	0.0654202	-2.53906	0.011115	0.120791
C7orf26	266.904	-0.0942039	0.0371047	-2.53887	0.0111212	0.120791
HTATIP2	1002.24	0.130245	0.051334	2.5372	0.0111744	0.121298
SFXN3	264.894	-0.113888	0.0448969	-2.53665	0.0111919	0.121351
YARS	455.84	-0.0830583	0.0327434	-2.53664	0.0111922	0.121351
ANKRD45	0.966403	0.765647	0.302009	2.53518	0.0112389	0.121541
ITGA10	21.377	-0.233381	0.0920586	-2.53513	0.0112405	0.121541
GRIN2D	2.40965	-0.527003	0.207882	-2.53511	0.0112413	0.121541
ZNF446	75.2846	-0.115369	0.0455098	-2.53504	0.0112436	0.121541
CXXC1	520.093	-0.067561	0.0266561	-2.53454	0.0112594	0.121541
SAMD8	1423.23	0.102731	0.0405329	2.53451	0.0112603	0.121541
NUP85	250.771	-0.0799504	0.0315449	-2.5345	0.0112609	0.121541
RTKN	6.18126	-0.324588	0.12807	-2.53446	0.0112619	0.121541
FCN1	19071.8	0.152137	0.060034	2.53419	0.0112709	0.121541
TRO	6.33678	-0.29806	0.117621	-2.53408	0.0112744	0.121541
PABPN1L	3.59519	-0.378712	0.149465	-2.53378	0.0112839	0.121574
LYRM1	515.603	0.137864	0.0544229	2.53319	0.0113029	0.121668
CD200	73.514	-0.340295	0.134349	-2.53292	0.0113118	0.121668
SNORA33	35.4336	0.175501	0.0692884	2.53291	0.0113121	0.121668
GJC2	5.35244	-0.359082	0.141784	-2.53259	0.0113223	0.121699
SRM	59.0384	-0.139526	0.0550961	-2.53242	0.0113279	0.121699
ZC3H11A	4058.56	0.0663179	0.0261953	2.53167	0.011352	0.121844
KANSL1L	444.738	0.116508	0.0460217	2.53158	0.0113548	0.121844
VAMP2	139.883	-0.211996	0.0837465	-2.5314	0.0113608	0.121844
HIST1H2BH	353.19	0.140984	0.0557134	2.53053	0.0113891	0.12201
FAM134C	1324.5	-0.100411	0.039681	-2.53045	0.0113916	0.12201
CTDNEP1	194.929	-0.194917	0.0770326	-2.53032	0.0113958	0.12201
RNU6-36P	15.7675	0.289384	0.114393	2.52973	0.0114152	0.122141
C2CD2	82.0725	-0.139688	0.0552232	-2.52952	0.0114217	0.122141
ABCA2	408.607	-0.218886	0.0865387	-2.52935	0.0114275	0.122141
SCG5	2.33293	-0.459478	0.181735	-2.52829	0.011462	0.122392
ABCC1	403.527	-0.1378	0.0545091	-2.52802	0.0114708	0.122392
KLHL4	7.55862	-0.513525	0.203136	-2.52798	0.0114719	0.122392
AGAP3	118.097	-0.147623	0.0583992	-2.52783	0.0114771	0.122392
PTPRVP	3.85539	-0.371476	0.147008	-2.52691	0.0115071	0.122493
CHSY3	11.0962	-0.556151	0.220108	-2.52672	0.0115133	0.122493
ZNF419	131.899	-0.0928721	0.0367576	-2.52661	0.0115169	0.122493
LOC102724654	1.5219	0.584449	0.231319	2.52659	0.0115176	0.122493
ORAI1	248.837	-0.126204	0.0499511	-2.52654	0.0115191	0.122493
MAN2A1	2455.39	0.0539542	0.0213587	2.5261	0.0115337	0.122515
CMC2	166.572	0.0906641	0.0358912	2.52608	0.0115342	0.122515
ATRNL1	3.81769	-0.495958	0.196502	-2.52394	0.0116049	0.123113
BRIP1	119.049	0.097055	0.0384554	2.52384	0.0116082	0.123113
FAM110B	13.5729	-0.282424	0.111905	-2.52377	0.0116102	0.123113
PLEKHA7	12.3295	-0.25854	0.102464	-2.52323	0.0116283	0.123148
GUCY1B3	324.599	0.241964	0.0958999	2.52309	0.0116329	0.123148
NOMO2	100.947	-0.144141	0.057129	-2.52308	0.0116332	0.123148
NOD1	230.486	-0.106038	0.0420327	-2.52276	0.0116439	0.123192
FANCC	59.9183	-0.113509	0.0450082	-2.52197	0.0116701	0.123299
SEC24C	994.729	-0.112861	0.0447522	-2.52191	0.0116718	0.123299
PIF1	18.2504	-0.24171	0.095846	-2.52186	0.0116737	0.123299
NANP	77.6841	-0.104954	0.0416245	-2.52145	0.0116871	0.123371
DIAPH3	9.14143	0.237332	0.0941369	2.52114	0.0116977	0.123413
LOC101927989	8.96227	0.249824	0.0991156	2.52053	0.0117178	0.123556
WIZ	63.0336	-0.222015	0.0881483	-2.51865	0.0117806	0.124149
PRR5L	807.322	-0.174425	0.0692649	-2.51823	0.0117945	0.124226
TRAPPC11	1517.2	0.0523706	0.0208008	2.51772	0.0118116	0.124276
SOCS2-AS1	5.52344	-0.260236	0.103366	-2.51762	0.0118151	0.124276
BRD9	450.088	-0.0601465	0.0238914	-2.5175	0.0118191	0.124276
SLC25A40	581.658	0.0872649	0.0346785	2.5164	0.0118562	0.124541
CPSF1	280.201	-0.167034	0.0663801	-2.51632	0.0118587	0.124541
SIPA1	1693.92	-0.177651	0.0706043	-2.51616	0.0118642	0.124541
TAB1	110.971	-0.107729	0.0428308	-2.51523	0.0118955	0.1248
TRNAT4	8.38688	0.310373	0.123433	2.51452	0.0119196	0.12488
SYTL1	1025.1	-0.136155	0.054158	-2.51404	0.0119358	0.12488
WDR77	215.881	-0.092493	0.0367926	-2.5139	0.0119403	0.12488
SPRYD3	82.0279	-0.186536	0.0742086	-2.51367	0.0119483	0.12488
LOC643072	157.861	0.210407	0.0837058	2.51365	0.0119488	0.12488
CDCA7L	317.587	-0.17439	0.0693772	-2.51365	0.0119488	0.12488
KLHDC4	232.669	-0.122022	0.0485441	-2.51363	0.0119496	0.12488
ARG2	43.9941	0.267142	0.106301	2.51306	0.0119691	0.125005
CAD	132.372	-0.173294	0.0689624	-2.51288	0.0119749	0.125005
DTL	27.6598	0.181021	0.0720448	2.51262	0.011984	0.12503
YES1	223.225	-0.171017	0.068071	-2.51234	0.0119934	0.125052
NPR2	33.9198	-0.155548	0.0619182	-2.51216	0.0119994	0.125052
SNX29P2	78.1199	-0.143029	0.0569432	-2.51178	0.0120125	0.125119
NGFRAP1	364.557	0.234386	0.0933304	2.51136	0.0120268	0.12514
DNAJC12	1.84665	-0.472856	0.188289	-2.51133	0.0120278	0.12514
PRKX	1025.18	-0.0808795	0.0322104	-2.51098	0.0120397	0.125151
MGAT5	1188.8	-0.0724107	0.0288434	-2.51048	0.0120567	0.125151
LOC153684	174.924	0.134426	0.053548	2.51038	0.0120601	0.125151
NIN	10812.6	0.112255	0.0447211	2.51012	0.012069	0.125151
ZFR2	2.71474	-0.475669	0.189505	-2.51005	0.0120713	0.125151
KIAA1432	1772.41	0.0726831	0.0289578	2.50997	0.0120743	0.125151
NTN5	2.39303	-0.421091	0.16777	-2.50993	0.0120755	0.125151
GSK3A	95.5849	-0.183539	0.0731452	-2.50924	0.0120991	0.125268
LOC101927910	32.6392	-0.200307	0.0798291	-2.5092	0.0121005	0.125268
LSMEM1	184.851	0.207829	0.0828331	2.50902	0.0121068	0.125268
MAMSTR	2.53937	-0.420251	0.167516	-2.50872	0.0121169	0.125304
PICALM	13761	0.12608	0.0502744	2.50783	0.0121474	0.125427
TTLL9	2.00289	-0.508944	0.202945	-2.50779	0.0121487	0.125427
CDK9	734.372	-0.0782701	0.0312108	-2.50779	0.0121489	0.125427
LINC00959	39.2962	-0.13468	0.0537153	-2.50729	0.0121662	0.125537
ZNF12	1290.97	0.0541715	0.021612	2.50655	0.0121916	0.125595
RNU12	324.55	0.293911	0.11726	2.50649	0.0121938	0.125595
PRPH2	0.65625	-0.736811	0.293964	-2.50647	0.0121944	NA
BRCA1	374.165	0.12843	0.0512409	2.5064	0.0121967	0.125595
2024-03-07	5714.91	0.109289	0.0436049	2.50635	0.0121985	0.125595
MIR7-1	82.3293	0.1149	0.0458564	2.50565	0.0122226	0.12569
DVL1	346.09	-0.11777	0.0470033	-2.50557	0.0122253	0.12569
ANKK1	3.17752	-0.387898	0.154819	-2.5055	0.0122279	0.12569
GPX1	3140.67	0.151867	0.0606245	2.50504	0.0122438	0.125718
RGMB	66.8632	-0.2377	0.0948891	-2.50503	0.012244	0.125718
RANBP2	4890.72	0.0792918	0.0316628	2.50426	0.0122709	0.125926
BLOC1S3	32.524	-0.192925	0.0770458	-2.50403	0.0122788	0.125938
C4orf47	1.03076	-0.696842	0.278516	-2.50198	0.0123501	0.12623
VSTM4	3.8158	-0.715851	0.286125	-2.50188	0.0123535	0.12623
SMTN	16.85	-0.235107	0.0939739	-2.50184	0.0123551	0.12623
GTF2H1	890.033	0.0787355	0.0314712	2.50183	0.0123553	0.12623
DGKQ	430.023	-0.214996	0.0859374	-2.50178	0.0123571	0.12623
PGAM5	163.039	-0.133249	0.053263	-2.50172	0.0123593	0.12623
GPD2	1012.38	0.098726	0.0394634	2.50171	0.0123594	0.12623
C11orf71	225.549	0.100497	0.040172	2.50167	0.012361	0.12623
CBWD5	244.5	0.160444	0.0641432	2.50134	0.0123724	0.126275
RBM25	2576.06	0.0902624	0.0360883	2.50116	0.0123789	0.126275
KLHDC3	489.788	-0.0581176	0.0232437	-2.50036	0.0124066	0.12649
AKAP6	36.6215	-0.313531	0.125425	-2.49975	0.0124279	0.126638
MTRF1L	272.695	0.0778477	0.0311448	2.49954	0.0124354	0.126646
MAPK6	551.345	0.0807944	0.0323301	2.49905	0.0124528	0.126754
DFFB	150.973	-0.0851347	0.034072	-2.49867	0.0124659	0.126755
GOLGA3	1074.21	-0.0843833	0.0337714	-2.49866	0.0124664	0.126755
NPHP4	45.9194	-0.192579	0.0770786	-2.49847	0.0124731	0.126755
SMCHD1	38661.1	0.166306	0.0665995	2.4971	0.0125212	0.12698
C1orf61	7.27441	-0.304269	0.12187	-2.49666	0.0125368	0.12698
NRD1	3981.81	0.108848	0.0435983	2.49661	0.0125387	0.12698
ETFA	998.993	0.105078	0.04209	2.49651	0.0125421	0.12698
FAM102A	95.7635	-0.244322	0.0978715	-2.49636	0.0125476	0.12698
ACOT9	774.041	0.109671	0.0439356	2.49618	0.0125538	0.12698
H1FX	338.292	-0.161679	0.064771	-2.49616	0.0125544	0.12698
PCDH18	5.27928	-0.54995	0.220318	-2.49616	0.0125545	0.12698
PLIN1	2.04621	-0.421309	0.168795	-2.49598	0.012561	0.12698
SNX6	2240.2	0.0986597	0.0395296	2.49584	0.0125658	0.12698
DPM2	51.3678	-0.132923	0.0532609	-2.49569	0.0125713	0.12698
AMPH	4.44919	0.548995	0.220039	2.49498	0.0125963	0.12698
TBC1D23	1350.31	0.072792	0.0291759	2.49494	0.0125979	0.12698
MANEA-AS1	123.925	0.156737	0.0628272	2.49473	0.0126054	0.12698
B9D1	8.19734	-0.233378	0.0935494	-2.4947	0.0126062	0.12698
FAM86HP	3.80919	-0.360486	0.144504	-2.49464	0.0126086	0.12698
METRN	22.8149	-0.232944	0.0933819	-2.49453	0.0126124	0.12698
ZNF2	84.2183	-0.091031	0.0364941	-2.4944	0.0126169	0.12698
IFFO1	370.642	-0.0868268	0.0348238	-2.49332	0.0126555	0.127301
TRPV2	575.223	-0.102445	0.0410918	-2.49308	0.0126641	0.127318
MRPL10	111.968	-0.11679	0.0468637	-2.49213	0.0126981	0.127592
NAA60	131.929	-0.1305	0.0523716	-2.4918	0.0127098	0.127642
PCDHGB4	2.86716	-0.526204	0.211197	-2.49154	0.0127191	0.127667
LPHN3	2.38378	-0.622419	0.249855	-2.49112	0.012734	0.127748
SH3D19	4.90981	-0.535023	0.214825	-2.4905	0.0127563	0.127903
TLE1	108.061	-0.220105	0.0883906	-2.49015	0.012769	0.127925
GPR142	0.859269	-0.688249	0.276398	-2.49006	0.0127721	0.127925
BARD1	394.301	0.107638	0.0432346	2.48962	0.0127881	0.128017
LINC01093	16.5537	0.398001	0.159926	2.48865	0.0128229	0.128297
ZNF317	576.443	-0.0444017	0.0178458	-2.48808	0.0128435	0.128435
RHOH	844.327	-0.113775	0.0457447	-2.48718	0.0128762	0.128607
PTRF	8.79082	-0.516281	0.207578	-2.48716	0.0128766	0.128607
MANBA	2506.97	0.0984195	0.0395746	2.48694	0.0128848	0.128607
OPN3	208.966	-0.103095	0.0414562	-2.48685	0.012888	0.128607
CC2D1B	361.69	-0.110339	0.0443797	-2.48625	0.0129098	0.128756
HNRNPL	1861.78	-0.0796202	0.0320269	-2.48604	0.0129172	0.128761
MYO7A	28.8717	-0.227211	0.0914262	-2.48518	0.0129485	0.129005
WBP11	114.507	-0.247012	0.0994372	-2.4841	0.0129879	0.129328
ADM5	6.73015	-0.304623	0.122646	-2.48376	0.0130002	0.129343
SRRM2	2198.95	-0.284654	0.11461	-2.48368	0.0130031	0.129343
SRCRB4D	2.57751	-0.410778	0.165427	-2.48314	0.0130232	0.129428
PRDX6	1595.36	0.114564	0.0461379	2.48307	0.0130255	0.129428
CIRH1A	107.609	-0.0787529	0.0317266	-2.48223	0.0130561	0.129664
ZNF786	154.656	-0.0972939	0.0392025	-2.48183	0.013071	0.12968
ATP1A3	8.07014	-0.330706	0.133261	-2.48164	0.013078	0.12968
TWF1	936.546	0.09344	0.0376527	2.48163	0.0130784	0.12968
MCU	464.876	0.0910099	0.0366814	2.48109	0.0130981	0.129797
NR1H3	29.8588	-0.1864	0.075133	-2.48093	0.0131041	0.129797
FKBP15	1600.5	0.0963093	0.0388249	2.48061	0.0131158	0.129846
LCN8	2.06778	-1.03049	0.415564	-2.47974	0.013148	0.13007
MTMR6	2364.07	0.108127	0.0436092	2.47946	0.0131582	0.13007
KCNK17	3.79159	-0.45193	0.182272	-2.47943	0.0131593	0.13007
LOC102724608	265.477	0.263907	0.10645	2.47916	0.0131691	0.130099
UCN	8.5306	-0.218016	0.0879639	-2.47847	0.0131949	0.130228
FAM8A1	3667.78	0.140234	0.0565871	2.47819	0.013205	0.130228
GPR137	50.2609	-0.152991	0.0617356	-2.47817	0.0132058	0.130228
GRM2	4.24548	-0.376401	0.151894	-2.47806	0.0132099	0.130228
ZNF217	5387.48	0.0965087	0.0389483	2.47787	0.013217	0.13023
TRMT44	123.308	-0.0849112	0.0342773	-2.47719	0.0132422	0.13041
HIST1H3E	59.2511	0.180051	0.0727081	2.47636	0.013273	0.130644
VIPAS39	454.678	0.0646393	0.0261075	2.47589	0.0132905	0.130748
USP25	3093.36	0.104102	0.0420618	2.47497	0.0133247	0.130844
LOC101928170	498.414	0.0873505	0.0352959	2.47481	0.0133309	0.130844
LOC101059906	1.54425	-0.566608	0.228962	-2.47468	0.0133355	0.130844
EMP1	31.1849	-0.318671	0.128797	-2.47422	0.0133527	0.130844
IQGAP1	22615.4	0.118935	0.0480703	2.47419	0.0133537	0.130844
ANKMY1	203.229	-0.100224	0.0405123	-2.47391	0.0133644	0.130844
SCFD1	1158.66	0.0881444	0.035632	2.47374	0.0133707	0.130844
SNAI1	3.51161	-0.440288	0.177985	-2.47373	0.0133709	0.130844
BACH1	10496.7	0.124824	0.0504623	2.4736	0.0133758	0.130844
JAK2	4181.74	0.123368	0.0498745	2.47357	0.0133769	0.130844
ANKRD32	712.778	0.108386	0.0438206	2.47339	0.0133837	0.130844
C9orf66	65.7042	0.20909	0.0845357	2.47339	0.0133838	0.130844
GTF3C4	144.061	-0.0944623	0.0381973	-2.47301	0.0133981	0.130916
PITPNM3	5.76174	-0.319742	0.129305	-2.47276	0.0134073	0.130937
ERCC2	61.533	-0.121675	0.0492128	-2.47243	0.0134198	0.130991
DDX51	86.4162	-0.146597	0.0593156	-2.47147	0.0134559	0.131089
NEIL2	97.1483	-0.135101	0.0546645	-2.47147	0.013456	0.131089
SMEK2	3239.79	0.0407719	0.0164991	2.47115	0.0134678	0.131089
KCNH2	14.1709	-0.297261	0.120293	-2.47114	0.0134684	0.131089
DLL4	1.22716	-0.766088	0.310021	-2.47109	0.0134704	0.131089
SLC2A1	423.224	-0.117712	0.0476364	-2.47105	0.0134717	0.131089
LOC102724591	3.6981	0.372617	0.150825	2.47053	0.0134914	0.131204
PROCR	19.3573	-0.22811	0.0923385	-2.47037	0.0134975	0.131204
LOC399815	33.9609	0.174231	0.0705406	2.46994	0.0135136	0.131293
SEMA7A	136.231	-0.202624	0.082046	-2.46964	0.0135249	0.131312
SLC22A31	1.82297	-0.547189	0.221577	-2.46952	0.0135296	0.131312
LINC00638	5.48587	-0.340227	0.137812	-2.46878	0.0135575	0.131516
ABI1	3454.68	0.0804311	0.0325904	2.46794	0.0135892	0.131654
HIST1H3J	91.1984	0.189823	0.0769177	2.46787	0.013592	0.131654
RNF20	1428.54	0.0635843	0.0257651	2.46785	0.0135928	0.131654
PPAPDC1B	311.722	-0.140153	0.0568021	-2.4674	0.0136099	0.131751
KPNA3	434.372	-0.0803779	0.0325807	-2.46704	0.0136234	0.131815
LOC100505771	71.524	-0.127645	0.0517445	-2.46683	0.0136314	0.131824
SLC25A41	0.636108	-0.817867	0.331599	-2.46643	0.0136466	NA
MPP2	3.89058	-0.400278	0.162361	-2.46536	0.0136876	0.132299
C11orf96	0.877021	-0.973295	0.394912	-2.46458	0.0137173	0.132393
CYP4V2	395.948	-0.124564	0.0505427	-2.46453	0.0137194	0.132393
RP11-230B22.1	1.93346	-0.457833	0.185789	-2.46426	0.0137297	0.132393
AMOT	42.3207	-0.178558	0.0724665	-2.46401	0.0137391	0.132393
WDR5B	315.777	0.0888075	0.0360419	2.46401	0.0137392	0.132393
IRAK4	1739.94	0.0667596	0.027094	2.464	0.0137395	0.132393
SCARNA1	32.9999	0.306103	0.124243	2.46375	0.0137494	0.13242
PRKAR2B	2838.66	0.245844	0.0998094	2.46313	0.013773	0.132579
WAC	4368.77	0.0848339	0.0344557	2.46211	0.0138121	0.132788
SENP3-EIF4A1	4.45154	-0.309045	0.125521	-2.46209	0.013813	0.132788
CD58	972.498	0.123082	0.0499994	2.46167	0.0138292	0.132788
FOXRED2	5.49175	-0.360121	0.146292	-2.46166	0.0138296	0.132788
EFCAB4B	233.996	-0.157276	0.0638938	-2.46152	0.0138349	0.132788
KCNH4	0.958313	-0.748157	0.303948	-2.46146	0.0138371	0.132788
LOC100505812	954.084	0.113257	0.0460189	2.46109	0.0138516	0.13286
BCL11B	1411.42	-0.131568	0.0534639	-2.46087	0.0138599	0.132871
LOC102723992	29.8861	-0.152687	0.0620576	-2.46041	0.0138778	0.132975
LAG3	10.7501	-0.299661	0.121808	-2.46011	0.0138893	0.133017
HAUS5	66.0232	-0.133432	0.054243	-2.4599	0.0138975	0.133028
CLEC17A	82.849	-0.282776	0.114972	-2.45952	0.0139123	0.133102
NANOS3	1.25773	-0.487197	0.198114	-2.45918	0.0139254	0.133123
ENDOV	42.0843	-0.126089	0.0512745	-2.4591	0.0139287	0.133123
LMCD1	2.89065	-0.479694	0.195141	-2.4582	0.0139637	0.133389
LIME1	598.492	-0.172342	0.0701218	-2.45775	0.013981	0.133488
EEFSEC	59.5627	-0.132469	0.0539055	-2.45744	0.0139933	0.133537
TIGD7	215.727	0.116076	0.0472514	2.45655	0.0140277	0.133637
KLHL17	76.4608	-0.144955	0.0590135	-2.45631	0.0140372	0.133637
SLC23A1	2.83221	-0.409711	0.1668	-2.4563	0.0140375	0.133637
KIAA0825	615.273	0.234088	0.0953075	2.45613	0.0140441	0.133637
MAP3K2	8030.07	0.128986	0.0525301	2.45547	0.0140699	0.133637
ZDHHC8	66.4347	-0.197457	0.0804152	-2.45547	0.0140699	0.133637
AMIGO1	21.618	-0.238798	0.0972519	-2.45545	0.0140706	0.133637
SYCE1L	15.1663	-0.183307	0.0746547	-2.4554	0.0140727	0.133637
STRAP	180.89	-0.140146	0.0570797	-2.45526	0.0140781	0.133637
[truncated: 22,710 more rows]

## Sheet: Table S5
Table S5: Proteomic data analyses comparing local plasma of S vs. AS patients
Feature	SYMBOL	pval	logfc	Assay	pan	UniProt	adj.p	ENTREZID	GENENAME
ICOSLG | Immuno-Oncology	ICOSLG	0.000504769	-0.163282	ICOSLG	Immuno-Oncology	O75144	0.233203	23308	inducible T cell costimulator ligand
IL-1ra | Cardiovascular II	IL1RN	0.00155565	0.68791	IL-1ra	Cardiovascular II	P18510	0.303598	3557	interleukin 1 receptor antagonist
CCL20 | Immuno-Oncology	CCL20	0.00358805	0.640258	CCL20	Immuno-Oncology	P78556	0.303598	6364	C-C motif chemokine ligand 20
CA6 | Development	CA6	0.00405202	-0.316659	CA6	Development	P23280	0.303598	765	carbonic anhydrase 6
FUT3/FUT5 | Development	FUT5	0.00426507	0.271077	FUT3/FUT5	Development	Q11128	0.303598	2527	fucosyltransferase 5
IL6 | Cardiovascular II	IL6	0.00429534	0.911074	IL6	Cardiovascular II	P05231	0.303598	3569	interleukin 6
CNTN1 | Cardiovascular III	CNTN1	0.00521267	-0.191393	CNTN1	Cardiovascular III	Q12860	0.303598	1272	contactin 1
TRAIL-R2 | Cardiovascular II	TNFRSF10B	0.0052571	0.256445	TRAIL-R2	Cardiovascular II	O14763	0.303598	8795	TNF receptor superfamily member 10b
MBL2 | Cardiometabolic	MBL2	0.0081037	0.616432	MBL2	Cardiometabolic	P11226	0.374391	4153	mannose binding lectin 2
EGFR | Cardiovascular III	EGFR	0.0105511	-0.109334	EGFR	Cardiovascular III	P00533	0.443146	1956	epidermal growth factor receptor
CCL3 | Immuno-Oncology	CCL3	0.0149239	0.476447	CCL3	Immuno-Oncology	P10147	0.526511	6348	C-C motif chemokine ligand 3
Notch 3 | Cardiovascular III	NOTCH3	0.0169556	-0.185148	Notch 3	Cardiovascular III	Q9UM47	0.526511	4854	notch receptor 3
CDH5 | Cardiovascular III	CDH5	0.0177504	-0.196218	CDH5	Cardiovascular III	P33151	0.526511	1003	cadherin 5
MPO | Cardiovascular III	MPO	0.0184097	0.22148	MPO	Cardiovascular III	P05164	0.526511	4353	myeloperoxidase
PTN | Immuno-Oncology	PTN	0.0229956	0.250391	PTN	Immuno-Oncology	P21246	0.526511	5764	pleiotrophin
CXCL13 | Immuno-Oncology	CXCL13	0.0232681	0.312635	CXCL13	Immuno-Oncology	O43927	0.526511	10563	C-X-C motif chemokine ligand 13
IL8 | Immuno-Oncology	CXCL8	0.0236668	0.787618	IL8	Immuno-Oncology	P10145	0.526511	3576	C-X-C motif chemokine ligand 8
Gal-9 | Cardiovascular II	LGALS9	0.0248919	0.196378	Gal-9	Cardiovascular II	O00182	0.526511	3965	galectin 9
MCP-3 | Immuno-Oncology	CCL7	0.0254206	0.726101	MCP-3	Immuno-Oncology	P80098	0.526511	6354	C-C motif chemokine ligand 7
CTSL1 | Cardiovascular II	CTSL	0.0258802	0.294586	CTSL1	Cardiovascular II	P07711	0.526511	1514	cathepsin L
FASLG | Immuno-Oncology	FASLG	0.0279045	-0.197063	FASLG	Immuno-Oncology	P48023	0.526511	356	Fas ligand
PCOLCE | Cardiometabolic	PCOLCE	0.027973	-0.236674	PCOLCE	Cardiometabolic	Q15113	0.526511	5118	procollagen C-endopeptidase enhancer
CCL17 | Cardiovascular II	CCL17	0.028937	0.428602	CCL17	Cardiovascular II	Q92583	0.526511	6361	C-C motif chemokine ligand 17
PDGFRB | Development	PDGFRB	0.0294023	-0.16553	PDGFRB	Development	P09619	0.526511	5159	platelet derived growth factor receptor beta
CSF-1 | Immuno-Oncology	CSF1	0.0296305	0.129926	CSF-1	Immuno-Oncology	P09603	0.526511	1435	colony stimulating factor 1
RETN | Cardiovascular III	RETN	0.0330793	0.204549	RETN	Cardiovascular III	Q9HD89	0.566024	56729	resistin
GH | Cardiovascular II	GH1	0.0353634	-0.778787	GH	Cardiovascular II	P01241	0.566388	2688	growth hormone 1
GAS6 | Cardiometabolic	GAS6	0.0364852	0.152026	GAS6	Cardiometabolic	Q14393	0.566388	2621	growth arrest specific 6
IL-27 | Cardiovascular II	IL27	0.0385652	0.183759	IL-27	Cardiovascular II	Q8NEV9	0.566388	246778	interleukin 27
U-PAR | Cardiovascular III	PLAUR	0.0406628	0.252045	U-PAR	Cardiovascular III	Q03405	0.566388	5329	plasminogen activator, urokinase receptor
CD84 | Cardiovascular II	CD84	0.0424365	0.143902	CD84	Cardiovascular II	Q9UIB8	0.566388	8832	CD84 molecule
KIM1 | Cardiovascular II	HAVCR1	0.0424886	0.347361	KIM1	Cardiovascular II	Q96D42	0.566388	26762	hepatitis A virus cellular receptor 1
SCF | Cardiovascular II	KITLG	0.0430527	-0.187089	SCF	Cardiovascular II	P21583	0.566388	4254	KIT ligand
ITGB1 | Development	ITGB1	0.044176	-0.108294	ITGB1	Development	P05556	0.566388	3688	integrin subunit beta 1
OSMR | Cardiometabolic	OSMR	0.04536	0.0930887	OSMR	Cardiometabolic	Q99650	0.566388	9180	oncostatin M receptor
GP6 | Cardiovascular III	GP6	0.0469069	0.163118	GP6	Cardiovascular III	Q9HCN6	0.570289	51206	glycoprotein VI platelet
IL2 | Immuno-Oncology	IL2	0.0505853	-0.127814	IL2	Immuno-Oncology	P60568	0.577305	3558	interleukin 2
VSIG4 | Development	VSIG4	0.0507187	0.24734	VSIG4	Development	Q9Y279	0.577305	11326	V-set and immunoglobulin domain containing 4
OPG | Cardiovascular III	TNFRSF11B	0.0525672	0.227766	OPG	Cardiovascular III	O00300	0.577305	4982	TNF receptor superfamily member 11b
ANGPTL3 | Cardiometabolic	ANGPTL3	0.0537319	0.156363	ANGPTL3	Cardiometabolic	Q9Y5C1	0.577305	27329	angiopoietin like 3
HO-1 | Cardiovascular II	HMOX1	0.0549965	0.196704	HO-1	Cardiovascular II	P09601	0.577463	3162	heme oxygenase 1
TNFSF14 | Immuno-Oncology	TNFSF14	0.057107	0.324184	TNFSF14	Immuno-Oncology	O43557	0.586298	8740	TNF superfamily member 14
GDF-15 | Cardiovascular III	GDF15	0.058982	0.22785	GDF-15	Cardiovascular III	Q99988	0.592384	9518	growth differentiation factor 15
AGRP | Cardiovascular II	AGRP	0.0647821	0.187306	AGRP	Cardiovascular II	O00253	0.606791	181	agouti related neuropeptide
OPN | Cardiovascular III	SPP1	0.0679892	0.324356	OPN	Cardiovascular III	P10451	0.606791	6696	secreted phosphoprotein 1
MMP12 | Cardiovascular II	MMP12	0.0684782	0.576766	MMP12	Cardiovascular II	P39900	0.606791	4321	matrix metallopeptidase 12
TNFRSF11A | Cardiovascular II	TNFRSF11A	0.0686723	0.19995	TNFRSF11A	Cardiovascular II	Q9Y6Q6	0.606791	8792	TNF receptor superfamily member 11a
IL-17D | Cardiovascular II	IL17D	0.0696652	0.118181	IL-17D	Cardiovascular II	Q8TAD2	0.606791	53342	interleukin 17D
TIMP1 | Cardiometabolic	TIMP1	0.070592	0.178334	TIMP1	Cardiometabolic	P01033	0.606791	7076	TIMP metallopeptidase inhibitor 1
CCL14 | Cardiometabolic	CCL14	0.0721624	0.182429	CCL14	Cardiometabolic	Q16627	0.606791	6358	C-C motif chemokine ligand 14
IGLC2 | Cardiometabolic	IGLC2	0.0729295	0.203486	IGLC2	Cardiometabolic	P0DOY2	0.606791	3538	immunoglobulin lambda constant 2
ANG | Cardiometabolic	ANG	0.0731422	0.207564	ANG	Cardiometabolic	P03950	0.606791	283	angiogenin
MUC-16 | Immuno-Oncology	MUC16	0.0757419	0.232973	MUC-16	Immuno-Oncology	Q8WXI7	0.606791	94025	mucin 16, cell surface associated
FABP4 | Cardiovascular III	FABP4	0.0769236	0.373677	FABP4	Cardiovascular III	P15090	0.606791	2167	fatty acid binding protein 4
SAA4 | Cardiometabolic	SAA4	0.0788354	0.210229	SAA4	Cardiometabolic	P35542	0.606791	6291	serum amyloid A4, constitutive
Ep-CAM | Cardiovascular III	EPCAM	0.0823501	-0.322067	Ep-CAM	Cardiovascular III	P16422	0.606791	4072	epithelial cell adhesion molecule
PAPPA | Cardiovascular II	PAPPA	0.08338	0.355969	PAPPA	Cardiovascular II	Q13219	0.606791	5069	pappalysin 1
ST6GAL1 | Cardiometabolic	ST6GAL1	0.0853452	0.171575	ST6GAL1	Cardiometabolic	P15907	0.606791	6480	ST6 beta-galactoside alpha-2,6-sialyltransferase 1
RARRES2 | Cardiovascular III	RARRES2	0.0866441	0.101509	RARRES2	Cardiovascular III	Q99969	0.606791	5919	retinoic acid receptor responder 2
ITGAM | Cardiometabolic	ITGAM	0.087925	-0.33389	ITGAM	Cardiometabolic	P11215	0.606791	3684	integrin subunit alpha M
MEPE | Cardiovascular III	MEPE	0.0896825	-0.151738	MEPE	Cardiovascular III	Q9NQ76	0.606791	56955	matrix extracellular phosphoglycoprotein
FUCA1 | Development	FUCA1	0.0904949	0.277167	FUCA1	Development	P04066	0.606791	2517	alpha-L-fucosidase 1
VSIG2 | Cardiovascular II	VSIG2	0.0921274	0.199767	VSIG2	Cardiovascular II	Q96IQ7	0.606791	23584	V-set and immunoglobulin domain containing 2
CA4 | Cardiometabolic	CA4	0.0935898	-0.189419	CA4	Cardiometabolic	P22748	0.606791	762	carbonic anhydrase 4
CNDP1 | Cardiometabolic	CNDP1	0.095425	-0.190706	CNDP1	Cardiometabolic	Q96KN2	0.606791	84735	carnosine dipeptidase 1
CDON | Development	CDON	0.0955252	-0.0977156	CDON	Development	Q4KMG0	0.606791	50937	cell adhesion associated, oncogene regulated
PGF | Cardiovascular II	PGF	0.0983055	0.141858	PGF	Cardiovascular II	P49763	0.606791	5228	placental growth factor
FGF-21 | Cardiovascular II	FGF21	0.0985009	0.420917	FGF-21	Cardiovascular II	Q9NSA1	0.606791	26291	fibroblast growth factor 21
hOSCAR | Cardiovascular II	OSCAR	0.0989794	0.0919112	hOSCAR	Cardiovascular II	Q8IYS5	0.606791	126014	osteoclast associated Ig-like receptor
B4GALT1 | Development	B4GALT1	0.0990374	0.157902	B4GALT1	Development	P15291	0.606791	2683	beta-1,4-galactosyltransferase 1
CFHR5 | Cardiometabolic	CFHR5	0.101877	0.174685	CFHR5	Cardiometabolic	Q9BXR6	0.606791	81494	complement factor H related 5
MMP7 | Immuno-Oncology	MMP7	0.102025	0.159718	MMP7	Immuno-Oncology	P09237	0.606791	4316	matrix metallopeptidase 7
IL2-RA | Cardiovascular III	IL2RA	0.10346	0.154586	IL2-RA	Cardiovascular III	P01589	0.606791	3559	interleukin 2 receptor subunit alpha
TCN2 | Cardiometabolic	TCN2	0.103907	0.158075	TCN2	Cardiometabolic	P20062	0.606791	6948	transcobalamin 2
IL-4RA | Cardiovascular II	IL4R	0.105442	0.138371	IL-4RA	Cardiovascular II	P24394	0.606791	3566	interleukin 4 receptor
FS | Cardiovascular II	FST	0.106068	0.132257	FS	Cardiovascular II	P19883	0.606791	10468	follistatin
EGF | Immuno-Oncology	EGF	0.106478	0.377769	EGF	Immuno-Oncology	P01133	0.606791	1950	epidermal growth factor
HGF | Immuno-Oncology	HGF	0.107699	0.21152	HGF	Immuno-Oncology	P14210	0.606791	3082	hepatocyte growth factor
ITGB1BP2 | Cardiovascular II	ITGB1BP2	0.114083	0.241504	ITGB1BP2	Cardiovascular II	Q9UKP3	0.627458	26548	integrin subunit beta 1 binding protein 2
ENPP2 | Development	ENPP2	0.116722	-0.10993	ENPP2	Development	Q13822	0.629959	5168	ectonucleotide pyrophosphatase/phosphodiesterase 2
CXCL16 | Cardiovascular III	CXCL16	0.118315	0.107534	CXCL16	Cardiovascular III	Q9H2A7	0.629959	58191	C-X-C motif chemokine ligand 16
REG1A | Cardiometabolic	REG1A	0.119048	0.233704	REG1A	Cardiometabolic	P05451	0.629959	5967	regenerating family member 1 alpha
WFIKKN2 | Development	WFIKKN2	0.122235	-0.101252	WFIKKN2	Development	Q8TEU8	0.632452	124857	WAP, follistatin/kazal, immunoglobulin, kunitz and netrin domain containing 2
TR-AP | Cardiovascular III	ACP5	0.124389	0.164746	TR-AP	Cardiovascular III	P13686	0.632452	54	acid phosphatase 5, tartrate resistant
MYOC | Development	MYOC	0.124574	-0.154644	MYOC	Development	Q99972	0.632452	4653	myocilin
PEAR1 | Development	PEAR1	0.128462	-0.100927	PEAR1	Development	Q5VY43	0.636544	375033	platelet endothelial aggregation receptor 1
CSTB | Cardiovascular III	CSTB	0.128591	0.374231	CSTB	Cardiovascular III	P04080	0.636544	1476	cystatin B
CA5A | Cardiovascular II	CA5A	0.131743	0.314697	CA5A	Cardiovascular II	P35218	0.636544	763	carbonic anhydrase 5A
F11 | Cardiometabolic	F11	0.133209	0.104882	F11	Cardiometabolic	P03951	0.636544	2160	coagulation factor XI
MCP-1 | Cardiovascular III	CCL2	0.133647	0.244983	MCP-1	Cardiovascular III	P13500	0.636544	6347	C-C motif chemokine ligand 2
FCGR2A | Cardiometabolic	FCGR2A	0.138005	0.211361	FCGR2A	Cardiometabolic	P12318	0.638708	2212	Fc fragment of IgG receptor IIa
PAI | Cardiovascular III	SERPINE1	0.139733	0.273558	PAI	Cardiovascular III	P05121	0.638708	5054	serpin family E member 1
SRC | Cardiovascular II	SRC	0.140062	0.339814	SRC	Cardiovascular II	P12931	0.638708	6714	SRC proto-oncogene, non-receptor tyrosine kinase
TIMD4 | Cardiometabolic	TIMD4	0.14049	0.146144	TIMD4	Cardiometabolic	Q96H15	0.638708	91937	T cell immunoglobulin and mucin domain containing 4
CCL21 | Development	CCL21	0.143078	0.297167	CCL21	Development	O00585	0.638708	6366	C-C motif chemokine ligand 21
SHPS-1 | Cardiovascular III	SIRPA	0.143339	0.129433	SHPS-1	Cardiovascular III	P78324	0.638708	140885	signal regulatory protein alpha
TNC | Cardiometabolic	TNC	0.143778	0.197973	TNC	Cardiometabolic	P24821	0.638708	3371	tenascin C
IL15 | Immuno-Oncology	IL15	0.149381	0.10386	IL15	Immuno-Oncology	P40933	0.656917	3600	interleukin 15
TFPI | Cardiovascular III	TFPI	0.150721	0.137208	TFPI	Cardiovascular III	P10646	0.656917	7035	tissue factor pathway inhibitor
HSP 27 | Cardiovascular II	HSPB1	0.15265	0.110212	HSP 27	Cardiovascular II	P04792	0.658571	3315	heat shock protein family B (small) member 1
PTX3 | Cardiovascular II	PTX3	0.154415	0.122121	PTX3	Cardiovascular II	P26022	0.658571	5806	pentraxin 3
Dkk-1 | Cardiovascular II	DKK1	0.155505	0.183488	Dkk-1	Cardiovascular II	O94907	0.658571	22943	dickkopf WNT signaling pathway inhibitor 1
TNF | Immuno-Oncology	TNF	0.156803	0.156277	TNF	Immuno-Oncology	P01375	0.658571	7124	tumor necrosis factor
NEMO | Cardiovascular II	IKBKG	0.158317	0.286591	NEMO	Cardiovascular II	Q9Y6K9	0.658939	8517	inhibitor of nuclear factor kappa B kinase regulatory subunit gamma
IL-1RT1 | Cardiovascular III	IL1R1	0.159836	-0.0932737	IL-1RT1	Cardiovascular III	P14778	0.659324	3554	interleukin 1 receptor type 1
IL-1 alpha | Immuno-Oncology	IL1A	0.162411	0.136827	IL-1 alpha	Immuno-Oncology	P01583	0.664018	3552	interleukin 1 alpha
FCGR3B | Cardiometabolic	FCGR3B	0.172228	-0.136631	FCGR3B	Cardiometabolic	O75015	0.673629	2215	Fc fragment of IgG receptor IIIb
CXCL1 | Cardiovascular II	CXCL1	0.172838	0.261671	CXCL1	Cardiovascular II	P09341	0.673629	2919	C-X-C motif chemokine ligand 1
HAVCR2 | Development	HAVCR2	0.173843	0.118687	HAVCR2	Development	Q8TDQ0	0.673629	84868	hepatitis A virus cellular receptor 2
IGFBP-1 | Cardiovascular III	IGFBP1	0.174626	0.24066	IGFBP-1	Cardiovascular III	P08833	0.673629	3484	insulin like growth factor binding protein 1
CD209 | Development	CD209	0.174687	-0.123776	CD209	Development	Q9NNX6	0.673629	30835	CD209 molecule
KIR3DL1 | Immuno-Oncology	KIR3DL1	0.175171	0.249179	KIR3DL1	Immuno-Oncology	P43629	0.673629	3811	killer cell immunoglobulin like receptor, three Ig domains and long cytoplasmic tail 1
TR | Cardiovascular III	TFRC	0.17538	0.205011	TR	Cardiovascular III	P02786	0.673629	7037	transferrin receptor
TNF-R2 | Cardiovascular III	TNFRSF1B	0.177284	0.132894	TNF-R2	Cardiovascular III	P20333	0.673629	7133	TNF receptor superfamily member 1B
COL18A1 | Cardiometabolic	COL18A1	0.180163	0.120678	COL18A1	Cardiometabolic	P39060	0.673629	80781	collagen type XVIII alpha 1 chain
AMBP | Cardiovascular II	AMBP	0.182453	0.0537706	AMBP	Cardiovascular II	P02760	0.673629	259	alpha-1-microglobulin/bikunin precursor
GUSB | Development	GUSB	0.183826	0.226216	GUSB	Development	P08236	0.673629	2990	glucuronidase beta
CD58 | Development	CD58	0.184024	-0.0743639	CD58	Development	P19256	0.673629	965	CD58 molecule
CST3 | Cardiometabolic	CST3	0.185175	0.140023	CST3	Cardiometabolic	P01034	0.673629	1471	cystatin C
PD-L1 | Immuno-Oncology	CD274	0.188291	0.135621	PD-L1	Immuno-Oncology	Q9NZQ7	0.674858	29126	CD274 molecule
CCL15 | Cardiovascular III	CCL15	0.188434	0.147768	CCL15	Cardiovascular III	Q16663	0.674858	6359	C-C motif chemokine ligand 15
P4HB | Development	P4HB	0.191983	0.143944	P4HB	Development	P07237	0.680056	5034	prolyl 4-hydroxylase subunit beta
CR2 | Cardiometabolic	CR2	0.19283	-0.147044	CR2	Cardiometabolic	P20023	0.680056	1380	complement C3d receptor 2
ICAM3 | Cardiometabolic	ICAM3	0.197204	-0.109877	ICAM3	Cardiometabolic	P32942	0.690216	3385	intercellular adhesion molecule 3
CASP-3 | Cardiovascular III	CASP3	0.203686	0.240262	CASP-3	Cardiovascular III	P42574	0.703369	836	caspase 3
NT-proBNP | Cardiovascular III	NPPB	0.20408	0.330697	NT-proBNP	Cardiovascular III	P16860	0.703369	4879	natriuretic peptide B
CLEC11A | Development	CLEC11A	0.206337	0.162531	CLEC11A	Development	Q9Y240	0.703369	6320	C-type lectin domain containing 11A
VEGFD | Cardiovascular II	VEGFD	0.208111	0.145409	VEGFD	Cardiovascular II	O43915	0.703369	2277	vascular endothelial growth factor D
PI3 | Cardiovascular III	PI3	0.210097	0.182723	PI3	Cardiovascular III	P19957	0.703369	5266	peptidase inhibitor 3
IL13RA1 | Development	IL13RA1	0.213399	0.055456	IL13RA1	Development	P78552	0.704552	3597	interleukin 13 receptor subunit alpha 1
TNF-R1 | Cardiovascular III	TNFRSF1A	0.214561	0.113512	TNF-R1	Cardiovascular III	P19438	0.704552	7132	TNF receptor superfamily member 1A
MEGF9 | Cardiometabolic	MEGF9	0.215026	-0.0826368	MEGF9	Cardiometabolic	Q9H1U4	0.704552	1955	multiple EGF like domains 9
REN | Cardiovascular II	REN	0.218589	-0.213164	REN	Cardiovascular II	P00797	0.706645	5972	renin
LGMN | Development	LGMN	0.218723	0.143893	LGMN	Development	Q99538	0.706645	5641	legumain
SPINT2 | Development	SPINT2	0.222776	0.0723755	SPINT2	Development	O43291	0.710104	10653	serine peptidase inhibitor, Kunitz type 2
OMD | Development	OMD	0.222868	-0.143081	OMD	Development	Q99983	0.710104	4958	osteomodulin
IL10 | Immuno-Oncology	IL10	0.227943	-0.215565	IL10	Immuno-Oncology	P22301	0.7213	3586	interleukin 10
STK4 | Cardiovascular II	STK4	0.229607	0.244048	STK4	Cardiovascular II	Q13043	0.721621	6789	serine/threonine kinase 4
B4GAT1 | Development	B4GAT1	0.231766	-0.0698652	B4GAT1	Development	O43505	0.722904	11041	beta-1,4-glucuronyltransferase 1
NRP1 | Cardiometabolic	NRP1	0.233144	0.0544689	NRP1	Cardiometabolic	O14786	0.722904	8829	neuropilin 1
SIRPB1 | Development	SIRPB1	0.238483	0.121842	SIRPB1	Development	O00241	0.734528	10326	signal regulatory protein beta 1
IgG Fc receptor II-b | Cardiovascular II	FCGR2B	0.242799	0.185883	IgG Fc receptor II-b	Cardiovascular II	P31994	0.738906	2213	Fc fragment of IgG receptor IIb
COCH | Development	COCH	0.243103	0.181206	COCH	Development	O43405	0.738906	1690	cochlin
COMP | Cardiometabolic	COMP	0.246124	-0.117238	COMP	Cardiometabolic	P49747	0.739574	1311	cartilage oligomeric matrix protein
DPP4 | Cardiometabolic	DPP4	0.246704	-0.100951	DPP4	Cardiometabolic	P27487	0.739574	1803	dipeptidyl peptidase 4
uPA | Cardiovascular III	PLAU	0.249572	-0.102821	uPA	Cardiovascular III	P00749	0.739574	5328	plasminogen activator, urokinase
TNFRSF10A | Cardiovascular II	TNFRSF10A	0.250245	0.0843364	TNFRSF10A	Cardiovascular II	O00220	0.739574	8797	TNF receptor superfamily member 10a
IL7R | Cardiometabolic	IL7R	0.252904	-0.102913	IL7R	Cardiometabolic	P16871	0.739574	3575	interleukin 7 receptor
SORT1 | Cardiovascular II	SORT1	0.252928	0.0876431	SORT1	Cardiovascular II	Q99523	0.739574	6272	sortilin 1
CD4 | Cardiovascular II	CD4	0.264615	0.0841253	CD4	Cardiovascular II	P01730	0.768881	920	CD4 molecule
PD-L2 | Immuno-Oncology	PDCD1LG2	0.268211	-0.0696439	PD-L2	Immuno-Oncology	Q9BQ51	0.770759	80380	programmed cell death 1 ligand 2
ADAM-TS13 | Cardiovascular II	ADAMTS13	0.268976	-0.0598051	ADAM-TS13	Cardiovascular II	Q76LX8	0.770759	11093	ADAM metallopeptidase with thrombospondin type 1 motif 13
CD177 | Development	CD177	0.273782	-0.326475	CD177	Development	Q8N6Q3	0.770759	57126	CD177 molecule
SEMA7A | Development	SEMA7A	0.274013	-0.0838206	SEMA7A	Development	O75326	0.770759	8482	semaphorin 7A (John Milton Hagen blood group)
SNAP29 | Development	SNAP29	0.275571	0.197184	SNAP29	Development	O95721	0.770759	9342	synaptosome associated protein 29
TIE2 | Immuno-Oncology	TEK	0.276939	-0.0600823	TIE2	Immuno-Oncology	Q02763	0.770759	7010	TEK receptor tyrosine kinase
TGM2 | Cardiovascular II	TGM2	0.281868	0.101816	TGM2	Cardiovascular II	P21980	0.779325	7052	transglutaminase 2
THPO | Cardiovascular II	THPO	0.283391	0.0914549	THPO	Cardiovascular II	P40225	0.779325	7066	thrombopoietin
PRCP | Cardiometabolic	PRCP	0.288497	-0.0866104	PRCP	Cardiometabolic	P42785	0.781792	5547	prolylcarboxypeptidase
SPON1 | Cardiovascular III	SPON1	0.290955	0.167267	SPON1	Cardiovascular III	Q9HCB6	0.781792	10418	spondin 1
CD109 | Development	CD109	0.292757	-0.0797971	CD109	Development	Q6YHK3	0.781792	135228	CD109 molecule
VEGFA | Immuno-Oncology	VEGFA	0.29445	0.0771874	VEGFA	Immuno-Oncology	P15692	0.781792	7422	vascular endothelial growth factor A
LDL receptor | Cardiovascular III	LDLR	0.295037	0.117192	LDL receptor	Cardiovascular III	P01130	0.781792	3949	low density lipoprotein receptor
ADM | Cardiovascular II	ADM	0.295973	0.0942366	ADM	Cardiovascular II	P35318	0.781792	133	adrenomedullin
APOM | Cardiometabolic	APOM	0.298773	0.0879441	APOM	Cardiometabolic	O95445	0.781792	55937	apolipoprotein M
C2 | Cardiometabolic	C2	0.298998	0.086617	C2	Cardiometabolic	P06681	0.781792	717	complement C2
JAM-A | Cardiovascular III	F11R	0.299576	0.121269	JAM-A	Cardiovascular III	Q9Y624	0.781792	50848	F11 receptor
IGFBP6 | Cardiometabolic	IGFBP6	0.30121	0.0943283	IGFBP6	Cardiometabolic	P24592	0.781792	3489	insulin like growth factor binding protein 6
MSMB | Development	MSMB	0.309538	0.172953	MSMB	Development	P08118	0.79699	4477	microseminoprotein beta
CD69 | Development	CD69	0.310515	0.132329	CD69	Development	Q07108	0.79699	969	CD69 molecule
HAOX1 | Cardiovascular II	HAO1	0.314317	0.304347	HAOX1	Cardiovascular II	Q9UJM8	0.802289	54363	hydroxyacid oxidase 1
CXCL5 | Immuno-Oncology	CXCL5	0.319708	0.296475	CXCL5	Immuno-Oncology	P42830	0.809865	6374	C-X-C motif chemokine ligand 5
GRN | Cardiovascular III	GRN	0.322508	0.0680791	GRN	Cardiovascular III	P28799	0.809865	2896	granulin precursor
LTBR | Cardiovascular III	LTBR	0.322543	0.0781028	LTBR	Cardiovascular III	P36941	0.809865	4055	lymphotoxin beta receptor
MMP-2 | Cardiovascular III	MMP2	0.32901	-0.0782557	MMP-2	Cardiovascular III	P08253	0.813551	4313	matrix metallopeptidase 2
[truncated: 268 more rows]

## Sheet: Table S6
Table S6: Proteomic data analyses comparing peripheral plasma of S vs. AS patients
[truncated: 444 more rows]

## Sheet: Table S7
Table S7: Metabolomic data analyses comparing local plasma of S vs. AS patients
[truncated: 1,008 more rows]

[truncated: 4 more sheets: Table S8, Table S9, Table S10, Table S11]
